# Supplementary material for: Causal Effects of Modifiable Behaviors on Prostate Cancer in Europeans and East Asians: A Comprehensive Mendelian Randomization Study
Source: Biology (Basel). 2023 Apr 29;12(5):673. doi: 10.3390/biology12050673 (PMC10215492; doi:10.3390/biology12050673)
Supplement: Supplementary file 1 [file biology-12-00673-s001.zip]

Archive with 2 entries (2 files):
- Supplementary Data.xlsx
- Supplementary Materials.pdf
