# Supplementary material for: Causal Effects of Modifiable Behaviors on Prostate Cancer in Europeans and East Asians: A Comprehensive Mendelian Randomization Study
Source: Biology (Basel). 2023 Apr 29;12(5):673. doi: 10.3390/biology12050673 (PMC10215492; doi:10.3390/biology12050673)
Supplement: Supplementary file 1 [file biology-12-00673-s001.zip › Supplementary Data.xlsx]

## Sheet: Data S1
Supplementary Data S1. Excluded SNPs due to the violation of independence assumption in the European discovery dataset
SNP	Effect allele	Other allele	Effect allele frequency	Beta	Standard error (SE)	P value	Associated confounder
Ever smoking
rs10233018	G	A	0.504	0.008	0.001	9.2e-15	Education
rs1040070	C	G	0.568	-0.006	0.001	6.2e-09	BMI
Smoking initiation
rs10001365	A	G	0.405	-0.0249918	0.00364155	6.65e-12	Education
rs10159545	G	C	0.375	0.0262501	0.00372727	1.84e-12	BMI
Comprehensive smoking index
rs10226228	A	G	0.62964	-0.0114099	0.00143702	2e-15	BMI, education
rs1050847	C	T	0.425845	0.00797046	0.00140503	1.4e-08	Education
rs10922907	A	T	0.45105	0.0101748	0.00139495	3e-13	BMI
rs76608582	C	A	0.953011	0.0216317	0.00344003	3.2e-10	Education
rs7766610	C	A	0.182634	0.0125839	0.00179283	2.2e-12	BMI
Alcohol frequency
rs11039429	T	C	0.454624	-0.0235595	0.00303737	8.7e-15	BMI
rs11223617	A	G	0.206155	0.0250908	0.00375381	2.3e-11	Education
Alcohol quantity
rs10085696	G	A	0.201	-0.0160517	0.00249471	1.24e-10	BMI
rs1229984	C	T	0.953	0.188115	0.00617852	1e-200	BMI
Fresh fruit intake
rs10828266	G	A	0.715634	0.0123642	0.00135696	8.1e-20	BMI, education
Dried fruit intake
rs10026792	A	G	0.290404	0.0108465	0.0018423	3.9e-09	BMI, education
rs10740991	C	G	0.717606	0.016739	0.00185722	2e-19	BMI
Raw vegetable intake
rs1052352	T	C	0.52355	0.00816444	0.00142564	1e-08	BMI
Cooked vegetable intake
rs12550717	A	G	0.372413	0.00918737	0.00161897	1.4e-08	BMI
Duration of vigorous activity
rs1461587	G	T	0.218111	0.0214468	0.00342836	4e-10	Education
Duration of moderate activity
rs1538360	G	A	0.552613	-0.0120408	0.00204326	3.8e-09	Education
rs682245	C	T	0.52434	0.0121307	0.002029	2.3e-09	Education
Age of initiation
rs10144067	T	C	0.4962	-0.0131	0.0021	1.6e-09	BMI
rs56392241	C	A	0.4712	-0.014	0.0021	8.9e-12	Education
rs590414	T	A	0.4591	0.0135	0.0021	1.7e-10	Education
rs60775983	G	A	0.1957	0.0178	0.0029	4.5e-10	BMI
rs62439690	A	G	0.1344	-0.0155	0.0024	7.2e-11	Education
rs6504551	G	T	0.4894	-0.0149	0.0023	1.1e-10	BMI
rs6719762	C	T	0.3598	-0.0221	0.0021	7.2e-27	Education
rs6744794	G	C	0.4417	-0.0191	0.0021	1.3e-19	Education
Number of sexual partner
rs11642841	A	C	0.398237	-0.0106289	0.00188368	1.7e-08	BMI
Insomnia
rs10838708	A	G	0.45899	-0.00947656	0.00150271	2.9e-10	BMI
Nap during day
rs1001817	T	C	0.492788	-0.00775426	0.00121418	1.7e-10	BMI
Daytime dozing
rs11123962	G	T	0.446	0.008	0.001	2.1e-14	BMI
rs12140153	T	G	0.094	-0.017	0.002	3.7e-11	BMI

## Sheet: Data S2
Supplementary Data S2. Excluded SNPs due to the violation of independence assumption in the European replication dataset
SNP	Effect allele	Other allele	Effect allele frequency	Beta	Standard error (SE)	P value	Associated confounder
Ever smoking
rs10233018	G	A	0.504	0.008	0.001	9.2e-15	Education
rs1040070	C	G	0.568	-0.006	0.001	6.2e-09	BMI
Smoking initiation
rs10001365	A	G	0.405	-0.0249918	0.00364155	6.65e-12	Education
rs10159545	G	C	0.375	0.0262501	0.00372727	1.84e-12	BMI
rs10233018	G	A	0.503	0.027069	0.00355741	2.75e-14	Education
Comprehensive smoking index
rs10226228	A	G	0.62964	-0.0114099	0.00143702	2e-15	BMI, education
rs1050847	C	T	0.425845	0.00797046	0.00140503	1.4e-08	Education
rs10922907	A	T	0.45105	0.0101748	0.00139495	3e-13	BMI
rs7297175	T	C	0.431355	-0.00811649	0.0013992	6.6e-09	BMI, education
Alcohol frequency
rs11039429	T	C	0.454624	-0.0235595	0.00303737	8.7e-15	BMI
rs11223617	A	G	0.206155	0.0250908	0.00375381	2.3e-11	Education
Alcohol quantity
rs10085696	G	A	0.201	-0.0160517	0.00249471	1.24e-10	BMI
rs1229984	C	T	0.953	0.188115	0.00617852	1e-200	BMI
Fresh fruit intake
rs10828266	G	A	0.715634	0.0123642	0.00135696	8.1e-20	BMI, education
Dried fruit intake
rs10026792	A	G	0.290404	0.0108465	0.0018423	3.9e-09	BMI, education
rs10740991	C	G	0.717606	0.016739	0.00185722	2e-19	BMI
Raw vegetable intake
rs1052352	T	C	0.52355	0.00816444	0.00142564	1e-08	BMI
Duration of vigorous activity
rs1461587	G	T	0.218111	0.0214468	0.00342836	1e-08	Education
Duration of moderate activity
rs1538360	G	A	0.552613	-0.0120408	0.00204326	3.8e-09	Education
rs7222403	C	T	0.426371	0.0112894	0.00204829	3.6e-08	Education
Age of initiation
rs10144067	T	C	0.4962	-0.0131	0.0021	1.6e-09	BMI
rs590414	T	A	0.4591	0.0135	0.0021	1.7e-10	Education
rs60775983	G	A	0.1957	0.0178	0.0029	4.5e-10	BMI, education
rs62439690	A	G	0.1344	-0.0155	0.0024	7.2e-11	Education
rs6719762	C	T	0.3598	-0.0221	0.0021	7.2e-27	Education
rs67723420	A	T	0.3378	0.0146	0.0021	1.3e-11	BMI
Number of sexual partner
rs11642841	A	C	0.398237	-0.0106289	0.00188368	1.7e-08	BMI
Insomnia
rs10838708	A	G	0.45899	-0.00947656	0.00150271	2.9e-10	BMI
Nap during day
rs1001817	T	C	0.492788	-0.00775426	0.00121418	1.7e-10	BMI
Daytime dozing
rs11123962	G	T	0.446	0.008	0.001	2.1e-14	BMI
rs12140153	T	G	0.094	-0.017	0.002	7.4e-21	BMI

## Sheet: Data S3
Supplementary Data S3. Included SNPs for MR analysis in the European discovery dataset
SNP	Exposure						Outcome
	Effect allele	Other allele	Effect allele frequency	Beta	Standard error (SE)	P value	Effect allele	Other allele	Effect allele frequency	Beta	Standard error (SE)	P value
Ever smoking
rs10179482	A	G	0.485465	0.00577322	0.00100719	9.9e-09	A	G	0.4894	0.0005	0.0082	0.9532
rs10212155	A	G	0.852761	0.0103549	0.0014227	3.4e-13	A	G	0.847	0.0221	0.0112	0.0474198
rs10774625	G	A	0.503725	-0.00659074	0.00100322	5e-11	G	A	0.5069	0.0172	0.0081	0.0351099
rs10863714	G	A	0.576592	-0.00581572	0.00101584	1e-08	G	A	0.5722	0	0.0086	0.9965
rs10952199	T	C	0.426753	-0.00687133	0.00101666	1.4e-11	T	C	0.4151	-0.0058	0.0086	0.497299
rs10956808	G	T	0.422058	-0.00671424	0.00102021	4.7e-11	G	T	0.4346	-0.0149	0.0083	0.0736207
rs10988799	T	C	0.528587	0.00594728	0.00100781	3.6e-09	T	C	0.508	-0.0016	0.0082	0.8462
rs11165623	A	G	0.504402	0.00549631	0.00100408	4.4e-08	A	G	0.4905	-0.002	0.0083	0.8092
rs1124639	C	T	0.554782	0.00659743	0.00101067	6.7e-11	C	T	0.5424	-0.015	0.008	0.0615602
rs1150023	C	A	0.737332	-0.00645478	0.00114314	1.6e-08	C	A	0.7222	0.0075	0.0093	0.4215
rs1174864	A	G	0.550251	0.00620597	0.00101121	8.4e-10	A	G	0.5454	-0.0083	0.0081	0.3047
rs12209519	G	A	0.408089	0.00569138	0.0010262	2.9e-08	G	A	0.3887	-0.0055	0.0084	0.5091
rs12244388	A	G	0.338891	0.00856683	0.00106104	6.8e-16	A	G	0.3553	-0.0222	0.0084	0.00820597
rs12272735	G	A	0.392103	0.00578069	0.00102721	1.8e-08	G	A	0.3865	-0.0073	0.0085	0.3902
rs12333760	C	T	0.165187	-0.00828091	0.00135516	9.9e-10	C	T	0.1682	-0.0016	0.0106	0.88
rs12450028	T	C	0.34525	0.0061305	0.00105543	6.3e-09	T	C	0.3284	0.0036	0.0091	0.6909
rs1246265	C	T	0.69544	0.00606934	0.00109368	2.9e-08	C	T	0.699	0.0002	0.0088	0.983
rs12902636	T	C	0.502529	-0.00594352	0.00100783	3.7e-09	T	C	0.5082	0.0105	0.008	0.1883
rs13001103	G	C	0.465892	-0.00568156	0.00101141	1.9e-08	G	C	0.4842	-0.0005	0.0082	0.9545
rs13162305	T	A	0.335129	0.00599007	0.00107096	2.2e-08	T	A	0.3169	-0.0116	0.0089	0.1938
rs1322525	G	A	0.36713	0.00638877	0.0010432	9.1e-10	G	A	0.356	-0.0038	0.0083	0.6486
rs1324481	G	T	0.681417	0.00689667	0.00107876	1.6e-10	G	T	0.6775	0.0056	0.0088	0.519501
rs13246563	G	C	0.544302	-0.0066311	0.00100999	5.2e-11	G	C	0.5464	-0.0137	0.008	0.0869101
rs1363101	G	T	0.520698	-0.00576905	0.00100464	9.3e-09	G	T	0.5234	-0.0091	0.0081	0.2588
rs1373178	G	T	0.594204	-0.00624613	0.00102739	1.2e-09	G	T	0.5946	0.0024	0.0088	0.7893
rs150294	G	A	0.401317	-0.00755197	0.00102857	2.1e-13	G	A	0.4117	-0.0075	0.0082	0.3627
rs1549212	T	C	0.626251	-0.00662977	0.00103902	1.8e-10	T	C	0.6265	0.0032	0.0089	0.7228
rs1718705	C	G	0.317331	0.00646178	0.00108421	2.5e-09	C	G	0.3248	0.0022	0.0088	0.8056
rs17584022	A	G	0.288018	-0.00659301	0.00110867	2.7e-09	A	G	0.2742	0.0019	0.0097	0.8445
rs1876066	C	T	0.497781	-0.00569426	0.00101351	1.9e-08	C	T	0.4916	0.0003	0.0082	0.9718
rs1899896	T	C	0.297037	0.00723263	0.00110301	5.5e-11	T	C	0.2931	0.0095	0.0088	0.2772
rs2155292	G	A	0.387722	0.0147459	0.00103067	2e-46	G	A	0.4299	-0.0068	0.0081	0.4014
rs2175207	G	A	0.159486	0.00760405	0.00137126	2.9e-08	G	A	0.172	0.0129	0.0107	0.2273
rs2183573	G	A	0.572269	-0.0058352	0.00101582	9.2e-09	G	A	0.5938	-0.0097	0.0082	0.2333
rs2516436	G	C	0.527401	-0.00572808	0.00100531	1.2e-08	G	C	0.5027	0.0463	0.0079	4.63e-09
rs28809490	A	G	0.309077	-0.00633021	0.00108783	5.9e-09	A	G	0.2823	-0.0059	0.0101	0.5603
rs303753	A	G	0.346408	-0.00607647	0.00106424	1.1e-08	A	G	0.3471	0.0061	0.0088	0.4872
rs34335016	T	A	0.12052	-0.00863658	0.00154322	2.2e-08	T	A	0.1159	-0.0293	0.0126	0.0201298
rs35498642	T	C	0.392512	-0.00624463	0.00102836	1.3e-09	T	C	0.3936	-0.0085	0.0083	0.3063
rs35892365	T	C	0.243677	-0.00670967	0.00119592	2e-08	T	C	0.2593	-0.0031	0.0099	0.75
rs3783177	G	T	0.238285	-0.00728636	0.00118308	7.3e-10	G	T	0.2291	-0.0072	0.0096	0.4543
rs3790286	C	T	0.542753	0.00559103	0.00101284	3.4e-08	C	T	0.5213	-0.0003	0.0081	0.9657
rs41513151	A	G	0.216228	0.00725566	0.00122102	2.8e-09	A	G	0.2269	-0.0042	0.0102	0.6804
rs4422110	T	C	0.534619	-0.00884447	0.00100653	1.5e-18	T	C	0.5201	0.0035	0.008	0.663001
rs465646	A	G	0.84077	-0.0117393	0.0013743	1.3e-17	A	G	0.8349	0.0197	0.0109	0.0702005
rs4680392	C	T	0.673873	0.00615747	0.00107329	9.6e-09	C	T	0.6846	0.0043	0.0087	0.6205
rs4856598	C	A	0.62769	-0.00839393	0.00104871	1.2e-15	C	A	0.6451	-0.0111	0.0084	0.1887
rs529206	T	C	0.589177	-0.00585495	0.00103212	1.4e-08	T	C	0.6025	0.014	0.0082	0.0897202
rs55864295	G	A	0.185129	-0.00737455	0.00129114	1.1e-08	G	A	0.1771	0.0127	0.0111	0.2511
rs56166763	C	G	0.368511	-0.00582081	0.00104103	2.3e-08	C	G	0.3607	0.0311	0.0084	0.000196802
rs58400863	A	G	0.341099	-0.00632706	0.00106405	2.7e-09	A	G	0.342	-0.0134	0.0089	0.1325
rs61785503	T	C	0.23512	0.00704819	0.00118258	2.5e-09	T	C	0.217	0.003	0.0099	0.762901
rs6265	T	C	0.18847	-0.00837849	0.00128362	6.7e-11	T	C	0.1914	0.0005	0.0102	0.9644
rs6438208	A	G	0.25141	-0.00655943	0.00120129	4.8e-08	A	G	0.2658	-0.0048	0.0101	0.633501
rs6499595	C	G	0.397268	-0.00654215	0.00102622	1.8e-10	C	G	0.3931	0.0102	0.0102	0.3207
rs67716713	A	C	0.488327	-0.00728581	0.00100396	4e-13	A	C	0.4912	-0.0063	0.008	0.4287
rs7014143	C	A	0.586417	0.00602856	0.00108012	2.4e-08	C	A	0.5862	0.0234	0.0089	0.00869101
rs7024687	G	A	0.522154	-0.00582717	0.00101691	1e-08	G	A	0.5234	-0.0025	0.0083	0.7619
rs71580759	C	T	0.222323	-0.00681164	0.00120836	1.7e-08	C	T	0.2222	0.0063	0.0095	0.5071
rs7162423	T	C	0.444196	-0.00561656	0.00101048	2.7e-08	T	C	0.4572	-0.0172	0.0082	0.0349502
rs7216173	T	A	0.781979	-0.00718666	0.00123277	5.6e-09	T	A	0.7946	-0.0017	0.0102	0.8665
rs73058737	T	G	0.288033	0.00615596	0.00111382	3.3e-08	T	G	0.2926	-0.002	0.0087	0.8149
rs75174460	C	T	0.075101	0.0107765	0.00192612	2.2e-08	C	T	0.0748	0.0281	0.0168	0.0942909
rs7572027	T	C	0.81255	0.00709608	0.00128534	3.4e-08	T	C	0.8128	0.0131	0.0109	0.2289
rs7585579	G	C	0.492074	0.00647236	0.00101421	1.8e-10	G	C	0.4947	-0.015	0.0081	0.0644006
rs75919030	C	T	0.262188	-0.0067996	0.00114564	2.9e-09	C	T	0.2723	-0.0082	0.0091	0.3668
rs763053	C	T	0.225654	-0.00842129	0.00120641	2.9e-12	C	T	0.2513	0.0054	0.0094	0.5644
rs77878475	A	T	0.084235	-0.0116695	0.00187524	4.9e-10	A	T	0.0799	-0.0044	0.0172	0.798
rs7870475	C	T	0.475284	0.00565884	0.00100528	1.8e-08	C	T	0.4903	0.0229	0.0083	0.00561694
rs7901348	G	T	0.551902	-0.00602763	0.00101703	3.1e-09	G	T	0.5468	-0.0081	0.0085	0.3397
rs7969559	G	A	0.720249	-0.0062217	0.00111792	2.6e-08	G	A	0.7074	-0.0023	0.0094	0.81
rs899632	C	T	0.389049	-0.00702938	0.00103262	9.9e-12	C	T	0.3894	0.0052	0.0083	0.5285
rs904592	T	C	0.482639	0.00569212	0.00101322	1.9e-08	T	C	0.4767	0.0105	0.0084	0.2118
rs905871	G	A	0.339517	-0.00583757	0.00106085	3.7e-08	G	A	0.3262	0.0021	0.009	0.8132
rs9375371	A	G	0.269366	0.00706813	0.00113438	4.6e-10	A	G	0.2846	0.0014	0.0093	0.8835
rs9423279	G	C	0.656563	-0.00627277	0.00107762	5.9e-09	G	C	0.6395	-0.0025	0.01	0.8048
rs9597810	G	C	0.327261	-0.00587358	0.0010721	4.3e-08	G	C	0.3295	0.0041	0.0087	0.636099
rs9835772	T	A	0.243671	0.00656167	0.0011694	2e-08	T	A	0.2428	-0.0015	0.0093	0.8716
rs9845144	A	G	0.272671	0.0065577	0.00114003	8.8e-09	A	G	0.2653	-0.0096	0.0092	0.297
SNP	Exposure						Outcome
	Effect allele	Other allele	Effect allele frequency	Beta	Standard error (SE)	P value	Effect allele	Other allele	Effect allele frequency	Beta	Standard error (SE)	P value
Smoking initiation
rs10114490	A	G	0.198	-0.0255148	0.00453171	1.81e-08	A	G	0.2052	0.0048	0.0099	0.626
rs10233018	G	A	0.503	0.027069	0.00355741	2.75e-14	G	A	0.5379	-0.0045	0.0082	0.5884
rs10260968	A	G	0.597	-0.0203218	0.00360938	1.75e-08	A	G	0.586	0.0251	0.0083	0.00261999
rs10279261	A	G	0.619	-0.0214194	0.00366263	5e-09	A	G	0.6265	-0.0123	0.0083	0.1405
rs10498846	T	C	0.473	0.0206103	0.00355561	6.62e-09	T	C	0.5048	-0.0031	0.0082	0.708
rs1050847	T	C	0.505	-0.0216231	0.00358893	1.67e-09	T	C	0.5457	0.0033	0.0084	0.691801
rs10905461	C	T	0.718	-0.0239554	0.00414505	7.35e-09	C	T	0.7396	0.0167	0.0096	0.0805508
rs11057005	G	A	0.43	-0.0209298	0.00357892	4.85e-09	G	A	0.4503	-0.0025	0.0081	0.755699
rs11078713	G	A	0.454	-0.0201721	0.00360561	2.23e-08	G	A	0.4464	0.0299	0.0087	0.000569902
rs1154693	G	A	0.856	0.0326217	0.00491232	3.12e-11	G	A	0.8453	0.023	0.0111	0.0392898
rs1160685	G	C	0.478	0.0207724	0.00358893	7.2e-09	G	C	0.4511	-0.0036	0.0081	0.6612
rs11658881	G	A	0.418	0.0201357	0.00361066	2.43e-08	G	A	0.4082	0.0007	0.0085	0.9389
rs11712680	C	A	0.174	-0.0270476	0.00457843	3.51e-09	C	A	0.1817	0.0059	0.0108	0.5831
rs117143374	C	T	0.12	0.0292897	0.00526909	2.76e-08	C	T	0.1282	0.0205	0.0123	0.0960108
rs11872397	A	G	0.252	-0.0247725	0.00409477	1.43e-09	A	G	0.2476	0.0165	0.0098	0.0923507
rs12025237	C	A	0.124	-0.0329992	0.00533915	6.52e-10	C	A	0.1281	-0.029	0.0122	0.01758
rs12042107	C	T	0.527	-0.0222834	0.0035682	4.22e-10	C	T	0.5263	0.0076	0.0086	0.3772
rs12112638	G	A	0.275	-0.024526	0.00404299	1.34e-09	G	A	0.2685	0.0148	0.0092	0.1079
rs12186738	T	G	0.154	-0.0332644	0.00502051	3.42e-11	T	G	0.1485	0.0201	0.0114	0.0779202
rs12333760	C	T	0.204	-0.0290467	0.00480127	1.44e-09	C	T	0.1682	-0.0016	0.0106	0.88
rs12356821	C	G	0.14	0.03937	0.0050491	6.27e-15	C	G	0.1538	-0.0402	0.0112	0.0003249
rs12441907	A	C	0.186	-0.0292051	0.00452262	1.06e-10	A	C	0.1933	-0.009	0.0102	0.3781
rs12474587	T	G	0.404	0.0276329	0.00358234	1.25e-14	T	G	0.4194	-0.0089	0.0082	0.2738
rs12545053	G	A	0.397	0.0202808	0.00363668	2.43e-08	G	A	0.4045	0.0141	0.0087	0.1078
rs12632110	G	A	0.647	-0.0233768	0.00375292	4.78e-10	G	A	0.6656	-0.0217	0.0084	0.01024
rs13030994	A	G	0.485	0.0360925	0.0035563	3.56e-24	A	G	0.4931	0.0001	0.0081	0.9862
rs13145728	C	G	0.358	-0.0232512	0.00366263	2.14e-10	C	G	0.372	0.0332	0.0084	7.7e-05
rs13261666	T	G	0.522	-0.0268946	0.00355604	3.9e-14	T	G	0.5284	0.0048	0.0085	0.5751
rs134529	C	T	0.349	-0.019984	0.00366078	4.85e-08	C	T	0.3575	-0.0046	0.0083	0.5805
rs1385108	T	C	0.239	0.0246617	0.00415673	3e-09	T	C	0.2476	-0.0075	0.0094	0.4205
rs1435741	A	G	0.425	0.0294151	0.00359095	2.64e-16	A	G	0.4275	-0.0109	0.008	0.1728
rs1445649	C	T	0.525	0.0239932	0.00356484	1.68e-11	C	T	0.5344	-0.0077	0.0081	0.3374
rs1555445	T	A	0.337	0.0225548	0.0038234	3.65e-09	T	A	0.3328	-0.0085	0.0087	0.3303
rs1565735	A	T	0.212	-0.037618	0.0044613	3.42e-17	A	T	0.1962	-0.0113	0.0104	0.2775
rs1869243	C	T	0.481	0.0197411	0.00356289	2.97e-08	C	T	0.4705	0.0107	0.0081	0.1844
rs1899896	T	C	0.286	0.0264481	0.00388691	1.04e-11	T	C	0.2931	0.0095	0.0088	0.2772
rs1971318	T	C	0.141	0.0285074	0.00492533	7.06e-09	T	C	0.1489	-0.0278	0.0114	0.0142699
rs2046850	T	C	0.187	-0.0248139	0.00447842	3.03e-08	T	C	0.2046	0.0079	0.01	0.4325
rs2050586	C	G	0.355	-0.0205467	0.00370828	3e-08	C	G	0.3615	-0.0008	0.0086	0.9279
rs2107300	G	C	0.845	-0.027201	0.00492533	3.27e-08	G	C	0.847	-0.0053	0.0112	0.635
rs2140114	T	C	0.518	-0.0232591	0.00373402	4.7e-10	T	C	0.5384	-0.0163	0.008	0.0403404
rs2186122	T	A	0.561	0.0260573	0.00358602	3.61e-13	T	A	0.5648	0.0016	0.0084	0.8454
rs222449	T	A	0.793	-0.0253208	0.00442796	1.08e-08	T	A	0.8024	-0.0111	0.0103	0.2831
rs2378662	A	G	0.556	0.0209482	0.00356645	4.16e-09	A	G	0.5472	-0.007	0.0083	0.3955
rs240963	C	T	0.836	-0.0410444	0.00483712	2.16e-17	C	T	0.8354	0.0193	0.0109	0.0775104
rs2631024	G	A	0.737	-0.0229645	0.00402823	1.18e-08	G	A	0.7301	-0.013	0.009	0.151
rs266047	A	G	0.529	-0.0305098	0.00373855	3.36e-16	A	G	0.541	-0.007	0.008	0.3827
rs3001723	A	G	0.321	0.0335118	0.0038983	8.12e-18	A	G	0.2975	-0.0249	0.0089	0.00513902
rs301805	G	T	0.559	0.0214679	0.00361329	2.8e-09	G	T	0.5736	0.0034	0.0085	0.685499
rs35702515	T	G	0.162	0.0252442	0.00423093	2.43e-09	T	G	0.1973	-0.0131	0.0101	0.1945
rs3800227	G	A	0.701	0.0228121	0.00405809	1.93e-08	G	A	0.7283	0.0137	0.0093	0.1407
rs3801289	C	A	0.351	-0.0220618	0.00373982	3.74e-09	C	A	0.3557	-0.0043	0.0095	0.652299
rs3904512	A	G	0.429	-0.0211589	0.0035765	3.23e-09	A	G	0.429	0.005	0.0082	0.5394
rs4044321	G	A	0.642	-0.0278417	0.00371058	6.08e-14	G	A	0.6457	0.0036	0.009	0.6895
rs4236259	G	T	0.499	-0.0247689	0.00355661	3.35e-12	G	T	0.4903	-0.003	0.0087	0.727699
rs4352629	T	C	0.492	-0.0275284	0.00356881	1.22e-14	T	C	0.4656	0.0132	0.0079	0.0966897
rs4523689	G	A	0.408	-0.0206091	0.00364321	1.55e-08	G	A	0.4082	-0.0034	0.0084	0.6844
rs4543592	C	T	0.468	0.0219314	0.00356244	7.46e-10	C	T	0.4646	-0.0044	0.0081	0.5858
rs4674993	G	A	0.207	-0.0252122	0.00443619	1.32e-08	G	A	0.2074	-0.0118	0.0105	0.2602
rs4759228	C	G	0.27	-0.0216913	0.00393413	3.58e-08	C	G	0.2762	0.008	0.0095	0.4034
rs4781977	C	T	0.205	-0.0238668	0.00436473	4.54e-08	C	T	0.1912	0.033	0.0103	0.00141
rs4785836	C	T	0.398	-0.0204704	0.00365894	2.26e-08	C	T	0.3874	-0.0002	0.0082	0.9844
rs578584	T	A	0.605	0.0286801	0.00359627	1.5e-15	T	A	0.5842	-0.0096	0.0082	0.2442
rs6265	T	C	0.203	-0.0317863	0.00457843	3.77e-12	T	C	0.1914	0.0005	0.0102	0.9644
rs6433897	C	T	0.754	0.0224483	0.00405809	3.16e-08	C	T	0.7518	0.0171	0.0092	0.0633695
rs6508144	G	C	0.563	-0.0206935	0.00358602	7.97e-09	G	C	0.5593	0.0086	0.0086	0.3197
rs66680800	T	G	0.397	-0.0202716	0.00365268	2.83e-08	T	G	0.3965	-0.0059	0.0083	0.477
rs6669839	T	C	0.204	0.0260041	0.0043955	3.36e-09	T	C	0.1949	-0.0013	0.0103	0.8995
rs6728726	C	T	0.829	0.0354486	0.00473279	6.73e-14	C	T	0.8257	-0.0305	0.0105	0.00379402
rs6788098	T	A	0.623	-0.0313461	0.00368905	1.91e-17	T	A	0.6416	-0.0144	0.0084	0.0847091
rs6893752	G	A	0.766	-0.0240995	0.00407356	3.25e-09	G	A	0.7515	-0.0007	0.0092	0.9423
rs7197072	T	C	0.238	-0.0247672	0.0041686	2.77e-09	T	C	0.2504	0.0132	0.0097	0.1714
rs7224742	T	C	0.595	-0.0207099	0.00365532	1.43e-08	T	C	0.6088	-0.0017	0.0082	0.8365
rs72789632	T	C	0.12	-0.0328856	0.00528628	5.02e-10	T	C	0.1253	-0.0068	0.0122	0.5774
rs72896886	C	G	0.144	-0.0268885	0.00483712	2.75e-08	C	G	0.1688	0.0126	0.0113	0.2673
rs7322872	T	C	0.782	-0.0255713	0.00433474	3.58e-09	T	C	0.7898	-0.0145	0.0107	0.1756
rs7555507	T	C	0.496	-0.0241444	0.00355604	1.14e-11	T	C	0.4936	-0.0075	0.008	0.3456
rs7585579	G	C	0.505	0.0223996	0.0037281	1.88e-09	G	C	0.5053	0.015	0.0081	0.0644006
rs76214862	C	A	0.202	-0.0249903	0.00454745	3.99e-08	C	A	0.1929	0.0031	0.0102	0.759799
rs76608582	A	C	0.0389	-0.0495575	0.00825958	1.94e-09	A	C	0.0506	-0.0422	0.0235	0.0725905
rs78411160	C	A	0.631	0.0205357	0.00365894	2.03e-08	GT	G	0.0575	-0.0424	0.0185	0.0216601
rs78411160	C	A	0.631	0.0205357	0.00365894	2.03e-08	C	A	0.6068	0.016	0.0082	0.0497898
rs7921378	C	G	0.463	-0.0254601	0.00355815	8.26e-13	C	G	0.484	-0.0137	0.0084	0.1052
rs7929518	G	A	0.765	0.0242377	0.00428466	1.56e-08	G	A	0.7701	-0.0123	0.0094	0.188
rs7938812	G	T	0.424	0.0437914	0.00363668	2.71e-33	G	T	0.4298	-0.0069	0.0081	0.3956
rs7969559	G	A	0.688	-0.0243756	0.00395946	7.31e-10	G	A	0.7074	-0.0023	0.0094	0.81
rs9401770	A	G	0.273	0.0277307	0.003986	3.47e-12	A	G	0.2849	0.0012	0.0093	0.8937
rs9423279	G	C	0.641	-0.0205132	0.00370828	3.21e-08	G	C	0.6395	-0.0025	0.01	0.8048
rs9540729	T	A	0.501	-0.0195522	0.00355789	3.82e-08	T	A	0.5028	0.0037	0.0082	0.6478
rs962625	G	A	0.24	0.0237181	0.00403803	4.37e-09	G	A	0.2563	-0.0058	0.0093	0.5327
rs9835772	T	A	0.235	0.0240472	0.00414237	6.32e-09	T	A	0.2428	-0.0015	0.0093	0.8716
rs993700	C	T	0.766	-0.025928	0.00429163	1.53e-09	C	T	0.7701	-0.0025	0.0096	0.792301
SNP	Exposure						Outcome
	Effect allele	Other allele	Effect allele frequency	Beta	Standard error (SE)	P value	Effect allele	Other allele	Effect allele frequency	Beta	Standard error (SE)	P value
Comprehensive smoking index
rs10052591	T	C	0.573358	0.00839979	0.00140216	2.1e-09	T	C	0.5736	-0.011	0.0081	0.1771
rs10282292	C	T	0.361838	0.00896219	0.0014469	5.9e-10	C	T	0.3538	-0.0007	0.0085	0.9299
rs10823968	A	T	0.632969	0.00813544	0.00145258	2.1e-08	A	T	0.6126	-0.0093	0.0084	0.266
rs10879871	T	G	0.343436	-0.00957988	0.00145803	5e-11	T	G	0.3507	0.0093	0.0085	0.2748
rs10918701	G	A	0.372247	0.00802389	0.00143191	2.1e-08	G	A	0.3743	-0.0064	0.0084	0.4458
rs11210229	A	G	0.383666	0.011702	0.00142273	2e-16	A	G	0.4009	0.0015	0.0081	0.8539
rs112282219	G	A	0.958949	-0.0231662	0.00350418	3.8e-11	G	A	0.9611	0.0468	0.022	0.0329898
rs11255908	T	G	0.743485	-0.0100713	0.00158809	2.3e-10	T	G	0.7458	0.0203	0.0096	0.0344897
rs113382419	C	A	0.889325	-0.0282339	0.00221376	3e-37	C	A	0.9051	0.0174	0.0139	0.2085
rs11783093	C	T	0.838811	0.01571	0.00189655	1.2e-16	C	T	0.8465	0.0176	0.0114	0.1222
rs11861214	G	T	0.78364	0.00945079	0.00168455	2e-08	G	T	0.7578	-0.0098	0.0095	0.3037
rs11948770	T	C	0.768248	-0.0102364	0.00164524	4.9e-10	T	C	0.7609	-0.0037	0.0096	0.7013
rs12202536	A	G	0.512754	-0.00823391	0.00138601	2.8e-09	A	G	0.522	0.0002	0.008	0.9836
rs1221148	C	G	0.587062	0.00916504	0.00140711	7.3e-11	C	G	0.5948	-0.0058	0.0088	0.5104
rs12244388	G	A	0.661124	-0.0132503	0.00146413	1.4e-19	G	A	0.6447	0.0222	0.0084	0.00820597
rs1246265	T	C	0.30456	-0.00886526	0.00150907	4.2e-09	T	C	0.301	-0.0002	0.0088	0.983
rs12481282	G	C	0.722343	-0.00894356	0.00154935	7.8e-09	G	C	0.7286	-0.0039	0.0092	0.673899
rs12623702	A	G	0.613375	-0.00977238	0.00142787	7.7e-12	A	G	0.5999	-0.0005	0.0083	0.9479
rs12708665	A	G	0.284632	-0.0090871	0.00153886	3.5e-09	A	G	0.2928	0.0108	0.009	0.2291
rs12831617	C	T	0.764305	-0.00918459	0.00163314	1.9e-08	C	T	0.7727	0.0186	0.0095	0.0506198
rs12967855	A	G	0.331225	0.0081887	0.00147934	3.1e-08	A	G	0.3287	-0.0001	0.0088	0.9884
rs13009008	A	G	0.327713	0.00863272	0.00147329	4.6e-09	A	G	0.3344	-0.0101	0.0085	0.2323
rs13153393	A	G	0.883937	-0.0137451	0.00217329	2.5e-10	A	G	0.8907	0.0091	0.0135	0.4996
rs13296519	G	T	0.606385	-0.00970128	0.00141888	8.1e-12	G	T	0.6145	-0.0088	0.0086	0.3055
rs136233	A	G	0.809084	-0.00995614	0.00176918	1.8e-08	A	G	0.8151	-0.0105	0.0109	0.3348
rs147412694	G	A	0.850009	-0.0115726	0.00194865	2.9e-09	G	A	0.8633	-0.025	0.0119	0.0363597
rs17309874	G	A	0.740357	-0.0112899	0.00158234	9.7e-13	G	A	0.7478	0.0126	0.0093	0.1753
rs17553262	A	C	0.884605	-0.0127323	0.00218148	5.3e-09	A	C	0.8939	0.0116	0.0129	0.3666
rs17576594	G	A	0.7235	0.0109502	0.00155159	1.7e-12	G	A	0.7234	-0.0122	0.0089	0.1699
rs1922018	C	T	0.364422	0.0100328	0.00143771	3e-12	C	T	0.3578	0.0213	0.0084	0.0108901
rs202645	A	G	0.202939	-0.0101598	0.00172497	3.9e-09	A	G	0.2039	0.0253	0.0099	0.0105
rs2254710	C	A	0.236356	0.00899636	0.00163085	3.5e-08	C	A	0.2505	-0.0147	0.0093	0.1149
rs2401924	G	C	0.501955	0.0105718	0.00138906	2.7e-14	G	C	0.5105	0.0016	0.0084	0.85
rs245774	A	G	0.271691	-0.00901601	0.00155972	7.4e-09	A	G	0.2833	-0.0159	0.009	0.0768299
rs2675638	G	A	0.58057	0.00849857	0.00140017	1.3e-09	G	A	0.5876	-0.0032	0.0082	0.699401
rs2678670	A	T	0.485528	0.00873079	0.00138756	3.1e-10	A	T	0.4796	0.0096	0.0081	0.2326
rs2838834	C	T	0.699459	-0.00936489	0.00151488	6.3e-10	C	T	0.7105	0.0041	0.0087	0.6426
rs28485305	C	T	0.631482	0.00800666	0.00143887	2.6e-08	C	T	0.6128	0.0179	0.0083	0.0311
rs2867112	T	G	0.834596	0.0147832	0.00188747	4.8e-15	T	G	0.826	-0.0294	0.0105	0.00527801
rs2890772	G	T	0.413181	-0.0136979	0.00140672	2.1e-22	G	T	0.401	-0.0085	0.0084	0.3111
rs2894808	T	A	0.922121	-0.0152983	0.0025912	3.5e-09	T	A	0.9233	-0.0054	0.016	0.7359
rs317021	T	A	0.814287	-0.011567	0.00179087	1.1e-10	T	A	0.8286	-0.0008	0.0113	0.9414
rs326341	G	A	0.524943	0.00943522	0.00139247	1.2e-11	G	A	0.5402	0.0019	0.0082	0.8135
rs329120	C	T	0.580672	0.00965704	0.00140509	6.3e-12	C	T	0.5728	-0.0287	0.008	0.000326302
rs34866095	A	G	0.686187	-0.00857198	0.00150558	1.2e-08	A	G	0.694	-0.0008	0.0087	0.9287
rs348809	A	G	0.347637	-0.00828381	0.00145602	1.3e-08	A	G	0.345	0.0094	0.0089	0.2929
rs35169606	T	G	0.612204	0.00877627	0.00144385	1.2e-09	T	G	0.6079	0.0199	0.0085	0.0192402
rs35175834	G	A	0.78844	-0.0164032	0.00169847	4.6e-22	G	A	0.7827	0.0162	0.0096	0.0915904
rs35343344	C	A	0.732713	0.00918144	0.00159594	8.8e-09	C	A	0.7442	-0.0133	0.0095	0.1632
rs359243	T	C	0.392886	-0.00871975	0.00142539	9.5e-10	T	C	0.3966	-0.0144	0.0083	0.0830099
rs369230	G	T	0.307565	-0.00908882	0.001511	1.8e-09	G	T	0.2901	0.0021	0.0091	0.8198
rs3742365	T	C	0.595136	-0.0107929	0.0014159	2.5e-14	T	C	0.5942	-0.0217	0.0081	0.00768706
rs3769949	T	A	0.527845	-0.00825646	0.00138563	2.5e-09	T	A	0.5559	-0.0043	0.0083	0.5988
rs3811038	T	C	0.723852	-0.00954466	0.00155745	8.9e-10	T	C	0.724	0.0089	0.009	0.3238
rs3896224	A	G	0.585286	0.00962696	0.00141792	1.1e-11	A	G	0.5654	-0.0079	0.0081	0.3316
rs421983	T	C	0.519028	0.00870743	0.00138561	3.3e-10	T	C	0.5042	0.0135	0.0082	0.1022
rs4391802	A	G	0.707464	0.0103191	0.00152789	1.4e-11	A	G	0.7105	0.0158	0.0093	0.0879407
rs4473348	A	T	0.249978	-0.0104317	0.00159675	6.4e-11	A	T	0.2374	-0.0189	0.0093	0.04189
rs4543592	T	C	0.519912	-0.00866243	0.0013891	4.5e-10	T	C	0.5354	0.0044	0.0081	0.5858
rs4568549	C	A	0.503149	-0.00762068	0.00138689	3.9e-08	C	A	0.5257	-0.0086	0.0086	0.3159
rs4671357	T	C	0.518819	-0.00944175	0.00138991	1.1e-11	T	C	0.5027	0.0137	0.0082	0.0959003
rs4814873	C	T	0.76659	0.00971214	0.00163637	2.9e-09	C	T	0.7596	-0.009	0.0095	0.3423
rs4949465	T	C	0.869552	-0.0116055	0.00205788	1.7e-08	T	C	0.8631	0.0053	0.0123	0.6659
rs4957528	A	C	0.208497	-0.0101225	0.00172212	4.2e-09	A	C	0.2018	0.0049	0.0106	0.6454
rs530916	A	G	0.439502	-0.00782281	0.00139461	2e-08	A	G	0.4387	-0.0081	0.0083	0.3258
rs549845	G	A	0.301161	0.0112613	0.00150857	8.3e-14	G	A	0.298	-0.027	0.0089	0.00230802
rs57611503	G	A	0.484578	0.00774344	0.00141026	4e-08	G	A	0.4806	-0.0065	0.0083	0.4375
rs6011779	C	T	0.191239	0.0191152	0.00176364	2.3e-27	C	T	0.2045	-0.0234	0.0105	0.0262301
rs60952428	T	C	0.909149	0.0134109	0.00241933	3e-08	T	C	0.9043	-0.0058	0.0141	0.679401
rs6119897	G	A	0.761716	-0.0128038	0.00162704	3.6e-15	G	A	0.7471	-0.0016	0.0094	0.8663
rs61796681	A	T	0.912365	-0.0134163	0.00244752	4.2e-08	A	T	0.9186	0.0008	0.0148	0.9543
rs62135536	C	T	0.968256	0.0243444	0.00396165	8e-10	C	T	0.9706	0.0142	0.0248	0.5662
rs62155874	A	G	0.87336	-0.0169073	0.00208546	5.2e-16	A	G	0.8805	0.0215	0.0124	0.0840195
rs62175972	T	C	0.965939	0.0217461	0.00385678	1.7e-08	T	C	0.964	0.0062	0.0222	0.7799
rs624833	T	G	0.694697	0.00928567	0.00150361	6.6e-10	T	G	0.6892	-0.013	0.0087	0.1364
rs6562474	C	G	0.650606	0.00836914	0.0014611	1e-08	C	G	0.632	0.0092	0.0085	0.2794
rs6598539	T	C	0.488672	-0.00815056	0.00138941	4.5e-09	T	C	0.4908	-0.0252	0.0083	0.002427
rs6741228	T	C	0.433309	0.00793282	0.00140363	1.6e-08	T	C	0.4434	-0.0152	0.0083	0.0665396
rs67596067	G	A	0.648812	-0.00887666	0.00145843	1.2e-09	G	A	0.6617	-0.014	0.0086	0.1058
rs6778080	T	C	0.267372	0.0111141	0.00156621	1.3e-12	T	C	0.2668	0.0313	0.0089	0.0004489
rs6779302	G	T	0.632921	-0.00875253	0.0014392	1.2e-09	G	T	0.6308	0.0087	0.0084	0.3013
rs6935954	A	G	0.421108	0.0095817	0.00140192	8.2e-12	A	G	0.4042	0.0034	0.0081	0.6766
rs6962772	A	G	0.845551	0.011064	0.00191645	7.8e-09	A	G	0.839	0.0023	0.0108	0.8284
rs7039819	G	A	0.427307	0.00873433	0.00140501	5.1e-10	G	A	0.4107	-0.0021	0.0086	0.8022
rs7077678	C	T	0.623429	0.00855025	0.00143575	2.6e-09	C	T	0.6121	-0.0498	0.0081	8.01e-10
rs71367545	G	A	0.790533	-0.0103197	0.0017038	1.4e-09	G	A	0.8068	0.0037	0.011	0.737099
rs7155595	A	C	0.674282	-0.00885162	0.00148508	2.5e-09	A	C	0.6749	0.0125	0.0087	0.1512
rs71627581	G	A	0.888811	0.0132566	0.00219871	1.6e-09	G	A	0.8828	-0.0295	0.0131	0.0248897
rs72674867	A	T	0.764568	0.00898766	0.00163396	3.8e-08	A	T	0.732	0.0097	0.0092	0.2902
rs72678864	G	A	0.828591	0.0123829	0.0018387	1.6e-11	G	A	0.8454	-0.0131	0.0114	0.2497
rs7297175	T	C	0.431355	-0.00811649	0.0013992	6.6e-09	T	C	0.4132	0.0156	0.0082	0.0557995
rs732083	G	A	0.333362	0.00834823	0.00147311	1.5e-08	G	A	0.3331	0.0189	0.0084	0.0243198
rs7333559	G	A	0.211711	0.01074	0.00170716	3.2e-10	G	A	0.2113	0.0159	0.0107	0.1354
rs7519626	C	T	0.323676	0.00842015	0.00147893	1.2e-08	C	T	0.3362	0.0118	0.0086	0.1726
rs7528604	G	A	0.565613	0.00965269	0.00140141	5.7e-12	G	A	0.5693	0.0033	0.0084	0.6979
rs7553348	G	A	0.437656	0.00963399	0.00139643	5.2e-12	G	A	0.4478	-0.0041	0.0081	0.615399
rs7569203	A	C	0.688725	-0.0107595	0.0015002	7.4e-13	A	C	0.6663	0.0052	0.0086	0.545801
rs75742406	G	A	0.738854	0.00961948	0.00158486	1.3e-09	G	A	0.7369	-0.009	0.0094	0.3407
rs7807019	A	G	0.540327	-0.0104211	0.00139062	6.7e-14	A	G	0.5059	-0.002	0.0082	0.8104
rs8042134	T	G	0.541083	-0.00994136	0.0014011	1.3e-12	T	G	0.5477	-0.0021	0.0088	0.8129
rs8042849	C	T	0.34229	0.0192164	0.00146183	1.8e-39	C	T	0.3529	-0.0094	0.0084	0.2662
rs860326	C	T	0.427696	0.00833808	0.0014023	2.7e-09	C	T	0.4475	0.0002	0.0085	0.9842
rs8614	C	A	0.817489	-0.0114612	0.00179679	1.8e-10	C	A	0.811	0.0386	0.0111	0.000497405
rs889398	C	T	0.588005	0.0092407	0.00141367	6.3e-11	C	T	0.5773	-0.001	0.0082	0.9058
rs9435340	T	A	0.344234	0.00834773	0.00146424	1.2e-08	T	A	0.3294	0.0035	0.0086	0.683901
rs9842947	C	T	0.326165	-0.00877189	0.00148073	3.1e-09	C	T	0.3156	-0.0043	0.0087	0.624499
rs986391	G	A	0.366555	0.0111388	0.0014379	9.4e-15	G	A	0.369	-0.0019	0.009	0.8287
rs9919670	G	A	0.612185	-0.0152438	0.00142114	7.6e-27	G	A	0.5696	0.0065	0.0081	0.4269
SNP	Exposure						Outcome
	Effect allele	Other allele	Effect allele frequency	Beta	Standard error (SE)	P value	Effect allele	Other allele	Effect allele frequency	Beta	Standard error (SE)	P value
Alcohol frequency
rs10188314	T	C	0.470852	-0.0197869	0.00303605	7.2e-11	T	C	0.4743	-0.0006	0.0081	0.9454
rs10792669	G	A	0.505254	0.0174322	0.00304065	9.9e-09	G	A	0.497	-0.0145	0.0081	0.07491
rs1104608	C	G	0.426338	0.0174212	0.00308849	1.7e-08	C	G	0.4206	0.0086	0.0085	0.3089
rs11700855	G	A	0.093465	-0.029795	0.00523292	1.2e-08	G	A	0.0936	0.0247	0.0137	0.0723602
rs11750777	A	G	0.209454	-0.020493	0.00372613	3.8e-08	A	G	0.191	-0.0034	0.0112	0.7611
rs11787216	T	C	0.369127	0.0244162	0.00320078	2.4e-14	T	C	0.3563	-0.0097	0.0085	0.257
rs11940694	G	A	0.604193	-0.0437138	0.00311609	1e-44	G	A	0.587	-0.0225	0.0085	0.00799392
rs12153855	C	T	0.10497	0.0294435	0.00493484	2.4e-09	C	T	0.0955	-0.0347	0.0136	0.01054
rs1228589	A	G	0.246133	0.0210699	0.00352806	2.3e-09	A	G	0.2419	-0.0044	0.0096	0.6458
rs1229984	C	T	0.97277	-0.261708	0.00918496	1.4e-178	C	T	0.9581	0.0347	0.0227	0.1268
rs12312693	C	T	0.451772	-0.0176811	0.00305026	6.8e-09	C	T	0.4418	-0.0012	0.0084	0.8837
rs13102973	C	T	0.61881	-0.0194072	0.00311875	4.9e-10	C	T	0.6235	0.0073	0.0087	0.4
rs13135092	G	A	0.083483	0.0438341	0.00549884	1.6e-15	G	A	0.0745	-0.0122	0.0158	0.4382
rs13178443	T	C	0.276349	-0.0186516	0.00338983	3.8e-08	T	C	0.2777	0.0041	0.0094	0.6673
rs13390019	C	T	0.134041	0.0296116	0.00449182	4.3e-11	C	T	0.1263	-0.0247	0.0124	0.04689
rs1421085	C	T	0.403447	0.0199392	0.00308481	1e-10	C	T	0.4132	-0.0157	0.0082	0.0551201
rs1666658	C	T	0.392206	0.0179674	0.00309866	6.7e-09	C	T	0.3953	-0.0003	0.0088	0.9741
rs17662759	C	T	0.089115	0.0301348	0.00546031	3.4e-08	C	T	0.0825	0.0002	0.0162	0.9908
rs17690703	T	C	0.262687	0.0250342	0.00343021	2.9e-13	T	C	0.2398	-0.0132	0.0093	0.1581
rs186347	T	G	0.463343	0.0179489	0.00305071	4e-09	T	G	0.4636	0.0161	0.008	0.04314
rs1893659	A	C	0.459939	-0.029326	0.00305313	7.6e-22	A	G	0.0108	-0.0101	0.0413	0.8063
rs1893659	A	C	0.459939	-0.029326	0.00305313	7.6e-22	A	C	0.4457	-0.0195	0.0082	0.0182499
rs1894544	C	G	0.454379	0.0173933	0.00304627	1.1e-08	C	G	0.4364	-0.0212	0.0086	0.01348
rs1937522	G	A	0.528054	0.0168979	0.00303207	2.5e-08	G	A	0.5244	0.0018	0.0081	0.8262
rs1991083	T	C	0.679886	-0.0223925	0.00325813	6.3e-12	T	C	0.6852	0.0243	0.0087	0.00501395
rs2043677	T	C	0.145599	0.0261133	0.0043272	1.6e-09	T	C	0.1532	-0.0361	0.0111	0.00109401
rs2159935	A	G	0.490369	-0.0185742	0.00302582	8.3e-10	A	G	0.4715	0.0106	0.0084	0.2057
rs2160935	T	C	0.604293	-0.018718	0.00309117	1.4e-09	T	C	0.609	0.0042	0.0084	0.614301
rs2244598	C	T	0.605114	-0.018378	0.00311907	3.8e-09	C	T	0.6321	-0.0044	0.0089	0.624901
rs2411453	G	T	0.597353	-0.0350793	0.00309039	7.3e-30	G	T	0.5827	-0.0008	0.0085	0.9261
rs2622167	A	G	0.428653	-0.0191155	0.0030674	4.6e-10	A	G	0.409	0.0104	0.0086	0.2253
rs262240	T	C	0.468553	-0.017207	0.00303483	1.4e-08	T	C	0.4671	0.0047	0.0084	0.5737
rs2717063	A	C	0.585731	-0.0203704	0.00308457	4e-11	A	C	0.5858	0.0194	0.0081	0.0163999
rs28768122	C	T	0.759525	0.0207	0.00355204	5.6e-09	C	T	0.7582	-0.0006	0.0096	0.9506
rs2924321	A	G	0.539592	-0.0195131	0.00305022	1.6e-10	A	G	0.5544	0.0058	0.008	0.4688
rs2977454	G	C	0.124072	-0.0259222	0.00459853	1.7e-08	G	C	0.1302	-0.0072	0.0129	0.578699
rs34440851	T	C	0.157151	-0.0226831	0.00415058	4.6e-08	T	C	0.1665	0.0032	0.011	0.7678
rs34473884	A	G	0.24819	-0.0203615	0.00350346	6.2e-09	A	G	0.2345	-0.0077	0.0098	0.4309
rs34631026	T	C	0.446061	-0.0169128	0.00304832	2.9e-08	T	C	0.4152	-0.0021	0.0086	0.8123
rs34811474	A	G	0.230728	-0.0201809	0.00359305	1.9e-08	A	G	0.2208	-0.0183	0.0111	0.0973397
rs35105141	T	C	0.401541	0.026345	0.00308788	1.4e-17	T	C	0.3922	-0.0241	0.0083	0.00381303
rs362307	T	C	0.074582	0.0433047	0.00580219	8.4e-14	T	C	0.0714	0.0199	0.0164	0.2251
rs4241258	T	C	0.13763	0.0250636	0.00440325	1.3e-08	T	C	0.1311	0.0188	0.0123	0.126
rs4242715	A	G	0.680585	-0.0186543	0.00324831	9.3e-09	A	G	0.6646	-0.0027	0.0086	0.756
rs4417025	A	G	0.361153	-0.0188379	0.00316516	2.7e-09	A	G	0.3341	0.0079	0.0094	0.3992
rs4503294	T	C	0.565333	0.0181476	0.00307049	3.4e-09	T	C	0.5632	0.0133	0.0094	0.1562
rs461599	C	A	0.462259	-0.0191888	0.00303977	2.7e-10	C	A	0.4613	-0.0044	0.008	0.5817
rs473098	T	C	0.557689	-0.0217406	0.00304345	9.1e-13	T	C	0.5843	-0.0089	0.0082	0.2779
rs489062	A	G	0.437454	0.0166498	0.00305291	4.9e-08	A	G	0.4287	-0.0145	0.0085	0.0865307
rs4940926	C	T	0.735045	-0.0191003	0.00344068	2.8e-08	C	T	0.7426	0.0156	0.0093	0.0937907
rs4968391	T	G	0.674892	-0.0192695	0.0032265	2.3e-09	T	G	0.6496	-0.008	0.0085	0.3506
rs550942	T	C	0.823865	0.022401	0.00398884	2e-08	T	C	0.8333	0.0039	0.0109	0.7175
rs56194430	T	C	0.16931	0.0225403	0.00407148	3.1e-08	T	C	0.157	0.0039	0.0117	0.740399
rs58905411	A	G	0.410052	-0.0266343	0.00307848	5.1e-18	A	G	0.4066	0.0046	0.0081	0.573499
rs6030200	A	G	0.31415	-0.019529	0.00327075	2.4e-09	A	G	0.3233	0.0036	0.0085	0.669501
rs61873510	T	G	0.32785	0.0203737	0.00330311	6.9e-10	T	G	0.3488	-0.0087	0.009	0.3301
rs62097995	A	T	0.423591	0.0200024	0.00306682	6.9e-11	A	T	0.4331	0.0115	0.008	0.1501
rs62305780	G	C	0.102253	-0.0485216	0.00506585	9.9e-22	G	C	0.1039	0.0171	0.0136	0.2084
rs62339673	A	C	0.626705	0.0182943	0.00315406	6.6e-09	A	C	0.6256	0.0079	0.0085	0.3548
rs62466318	T	C	0.202827	-0.0254919	0.0037742	1.4e-11	T	C	0.1868	-0.0273	0.0111	0.0141198
rs650558	T	C	0.247918	0.0207362	0.0035079	3.4e-09	T	C	0.2377	0.0104	0.0094	0.2692
rs6727281	T	C	0.184023	-0.024322	0.00391964	5.5e-10	T	C	0.1957	0.0037	0.0102	0.719701
rs6943160	C	T	0.208646	0.020627	0.00372774	3.1e-08	C	T	0.2085	-0.0052	0.0102	0.613999
rs71651683	T	C	0.0142	-0.0704589	0.0127906	3.6e-08	T	C	0.016	-0.0486	0.0342	0.1548
rs72769229	T	A	0.154942	-0.0231352	0.00419154	3.4e-08	T	A	0.143	0.0002	0.0116	0.984
rs72787062	A	G	0.162767	-0.0281947	0.00410324	6.4e-12	A	G	0.1582	-0.0135	0.011	0.2186
rs728538	G	T	0.168868	0.0228752	0.00406259	1.8e-08	G	T	0.1713	0.0114	0.0119	0.3356
rs7298932	G	A	0.147849	-0.0237214	0.00431166	3.8e-08	G	A	0.1306	-0.0133	0.0126	0.2907
rs7302200	A	G	0.339998	-0.0184222	0.00319841	8.4e-09	A	G	0.3156	0.0106	0.0087	0.2238
rs7330939	T	C	0.720352	-0.0213301	0.0034046	3.7e-10	T	C	0.709	0.0102	0.0092	0.268
rs74679146	C	T	0.074515	-0.0320735	0.00575757	2.5e-08	C	T	0.0698	-0.0106	0.0162	0.5109
rs7514579	C	A	0.232457	0.0196672	0.00359788	4.6e-08	C	A	0.2271	-0.0037	0.0096	0.697
rs76082653	T	C	0.054327	0.0464269	0.00668673	3.8e-12	T	C	0.0464	0.0297	0.0207	0.1512
rs7610856	A	C	0.429053	-0.023864	0.00307022	7.7e-15	A	C	0.4161	0.0157	0.0081	0.05297
rs780569	A	T	0.70882	0.0198033	0.00336454	4e-09	A	T	0.732	-0.0099	0.0093	0.2894
rs80292319	C	T	0.057704	-0.0393728	0.00649583	1.4e-09	C	T	0.0589	0.0186	0.0173	0.2822
rs8043563	C	G	0.737192	0.0233654	0.00347125	1.7e-11	C	G	0.7413	0.0058	0.0098	0.5549
rs8614	A	C	0.182509	0.0247806	0.00392537	2.7e-10	A	C	0.189	-0.0386	0.0111	0.000497405
rs9349379	G	A	0.405493	-0.0193455	0.00308215	3.5e-10	G	A	0.4174	-0.0036	0.0085	0.673899
rs9372625	A	G	0.381706	-0.0255579	0.00312467	2.9e-16	A	G	0.3708	0.0033	0.0086	0.7013
rs9403297	A	G	0.372967	0.0188234	0.00313037	1.8e-09	A	G	0.3644	-0.0091	0.0083	0.2753
rs9814516	T	G	0.237423	-0.0251117	0.00355589	1.6e-12	T	G	0.2377	0.0034	0.0094	0.7188
rs9829192	T	G	0.435133	0.0169324	0.00305032	2.8e-08	T	G	0.4366	0.0053	0.0086	0.535601
rs9906502	A	G	0.176998	0.0237883	0.00396178	1.9e-09	A	G	0.1882	0.0127	0.0106	0.2305
rs9912298	C	A	0.239585	0.0205894	0.00358993	9.7e-09	C	A	0.2375	-0.0179	0.0098	0.0680597
rs9958320	C	T	0.153147	0.0248553	0.00427092	5.9e-09	C	T	0.1517	-0.0338	0.0111	0.00235999
rs9958320	C	T	0.153147	0.0248553	0.00427092	5.9e-09	T	A	0.1166	-0.0013	0.0125	0.9139
SNP	Exposure						Outcome
	Effect allele	Other allele	Effect allele frequency	Beta	Standard error (SE)	P value	Effect allele	Other allele	Effect allele frequency	Beta	Standard error (SE)	P value
Alcohol quantity
rs11860773	C	T	0.176	-0.0150051	0.00244381	8.35e-10	C	T	0.1902	0.003	0.0108	0.7843
rs1260326	C	T	0.595	0.023812	0.00198433	3.33e-33	C	T	0.6056	-0.0222	0.0082	0.00657007
rs13107325	T	C	0.0654	-0.0364548	0.00391286	1.23e-20	T	C	0.0684	-0.0148	0.0163	0.3647
rs13332432	G	C	0.296	0.014005	0.00214072	5.94e-11	G	C	0.2929	0.0049	0.0091	0.5932
rs1387766	A	G	0.622	-0.010827	0.00198336	4.79e-08	A	G	0.6225	-0.0145	0.0083	0.0810009
rs153106	C	T	0.409	-0.0136118	0.00195858	3.63e-12	C	T	0.4202	0.0051	0.0083	0.5391
rs16854020	A	G	0.127	0.018083	0.0029068	4.82e-10	A	G	0.1138	0.0008	0.0134	0.9537
rs17542254	G	A	0.251	0.0131418	0.00214605	8.96e-10	G	A	0.2639	0.0113	0.0091	0.2122
rs2049045	C	G	0.189	-0.0137683	0.00250539	3.97e-08	C	G	0.175	0.0053	0.0108	0.6275
rs2299409	A	G	0.493	-0.0105546	0.00193346	4.8e-08	A	G	0.5249	0.0059	0.0082	0.4683
rs28601761	G	C	0.405	0.0112989	0.00195507	7.6e-09	G	C	0.4159	0.0038	0.0085	0.652701
rs28680958	A	G	0.23	-0.0135848	0.0023684	9.78e-09	A	G	0.2167	-0.0085	0.0098	0.3888
rs28712821	A	G	0.594	0.0283339	0.00197411	1.1e-46	A	G	0.585	-0.0234	0.0085	0.00585706
rs28732378	G	A	0.729	-0.0167274	0.00219076	2.24e-14	G	A	0.7374	-0.0025	0.0092	0.782499
rs28929474	T	C	0.0154	-0.0476809	0.00713966	2.39e-11	T	C	0.0205	-0.1338	0.0302	9.61e-06
rs331939	A	G	0.339	-0.0119016	0.00202921	4.5e-09	A	G	0.3404	-0.0068	0.0086	0.4297
rs34121753	G	A	0.532	0.0110694	0.00195072	1.39e-08	G	A	0.546	-0.0192	0.0083	0.0199802
rs4309187	C	A	0.697	0.0147908	0.00208756	1.37e-12	C	A	0.6985	0.0094	0.009	0.2919
rs4752999	T	C	0.321	-0.0145643	0.00207008	2.03e-12	T	C	0.3325	-0.0277	0.0086	0.00121501
rs494904	C	T	0.429	0.0150848	0.00196055	1.41e-14	C	T	0.4158	-0.0026	0.0083	0.7558
rs55872084	T	G	0.218	0.0127314	0.0022684	1.98e-08	T	G	0.2236	-0.0116	0.0097	0.2337
rs55932213	G	A	0.701	0.0124767	0.002216	1.8e-08	G	A	0.7321	-0.0014	0.0093	0.8797
rs6106989	A	G	0.628	0.0108994	0.00198336	3.81e-08	A	G	0.6285	-0.0108	0.0085	0.2032
rs6739804	C	T	0.66	-0.0129688	0.00208202	4.72e-10	C	T	0.6711	0.0767	0.0085	2.05e-19
rs676388	C	T	0.494	0.0150976	0.00193147	5.49e-15	C	T	0.485	0.0088	0.0082	0.2856
rs6969458	A	G	0.459	0.0127063	0.00193545	5.2e-11	A	G	0.4479	0.0126	0.0085	0.1394
rs71404478	T	C	0.34	-0.0125899	0.00201085	3.83e-10	T	C	0.3476	0.0189	0.0088	0.0316403
rs75120545	T	C	0.022	-0.0327862	0.00567307	7.59e-09	T	C	0.0317	-0.009	0.0241	0.709601
rs76640332	A	G	0.204	-0.0210081	0.00238944	1.47e-18	A	G	0.1962	-0.0269	0.0102	0.00819898
rs78234152	A	G	0.0986	0.0276538	0.00307075	2.18e-19	A	G	0.1055	0.014	0.013	0.2796
rs79616692	C	G	0.11	0.0188085	0.00315231	2.38e-09	C	G	0.1049	0.0009	0.0133	0.9473
rs962961	T	C	0.329	-0.0121885	0.00205146	2.78e-09	T	C	0.338	-0.007	0.0086	0.4187
rs9835772	T	A	0.235	0.0132042	0.00224155	3.9e-09	T	A	0.2428	-0.0015	0.0093	0.8716
SNP	Exposure						Outcome
	Effect allele	Other allele	Effect allele frequency	Beta	Standard error (SE)	P value	Effect allele	Other allele	Effect allele frequency	Beta	Standard error (SE)	P value
Fresh fruit intake
rs10064431	C	T	0.522495	-0.00757392	0.00122365	6e-10	C	T	0.5061	-0.0078	0.0084	0.3529
rs10192394	T	C	0.528785	-0.00766096	0.0012287	4.5e-10	T	C	0.5484	0.0142	0.0083	0.088481
rs10249294	A	G	0.372973	0.0195637	0.00126299	4.1e-54	A	G	0.3624	-0.005	0.0084	0.556
rs10271924	T	C	0.492595	-0.00704676	0.00125592	2e-08	T	C	0.481	0.0116	0.0088	0.1857
rs1051547	C	T	0.561537	-0.00757523	0.00124161	1.1e-09	C	T	0.5686	-0.0094	0.0086	0.2731
rs10840126	G	A	0.376121	-0.00771754	0.00128576	1.9e-09	G	A	0.3798	-0.0189	0.0086	0.0274499
rs11032362	A	G	0.090976	0.0123929	0.00212339	5.3e-09	A	G	0.0912	0.0024	0.0151	0.8737
rs11085749	A	G	0.387076	-0.00773361	0.00125477	7.1e-10	A	G	0.3788	-0.0039	0.0083	0.6387
rs11248509	T	A	0.371237	0.00732973	0.00126801	7.4e-09	T	A	0.3817	0.0032	0.0088	0.7179
rs11896330	A	G	0.632839	-0.00844567	0.0012744	3.4e-11	A	G	0.6419	0.007	0.0085	0.4123
rs12044599	G	A	0.21008	0.00942073	0.0015033	3.7e-10	G	A	0.2131	0.05	0.0096	2.08e-07
rs12536253	C	G	0.24901	-0.00815943	0.00141599	8.3e-09	C	G	0.2305	-0.0244	0.0096	0.0109799
rs12641371	T	C	0.433148	0.00791271	0.00123354	1.4e-10	T	C	0.43	-0.009	0.0082	0.2719
rs12780952	A	G	0.286382	0.00747457	0.00135361	3.4e-08	A	G	0.2921	-0.0007	0.0089	0.9361
rs12885598	A	G	0.596671	0.00751549	0.00124738	1.7e-09	A	G	0.5949	0.0037	0.0083	0.655101
rs13072255	C	A	0.493966	0.00898012	0.00122355	2.1e-13	C	A	0.4807	0.008	0.0082	0.3261
rs1356292	T	C	0.807546	0.00917471	0.00155324	3.5e-09	T	C	0.815	-0.0226	0.0102	0.0270901
rs1375566	A	G	0.627412	-0.00783382	0.001266	6.1e-10	A	G	0.6462	-0.0138	0.0084	0.1008
rs139042899	C	A	0.013469	0.035995	0.00608106	3.2e-09	C	A	0.0233	0.0204	0.0335	0.5431
rs149449	A	G	0.489167	0.00728855	0.00122061	2.4e-09	A	G	0.5091	-0.0018	0.0083	0.8251
rs1620977	G	A	0.730517	-0.0131742	0.00137761	1.1e-21	G	A	0.7289	-0.01	0.0092	0.2777
rs17049185	T	G	0.267872	0.00804043	0.00139033	7.3e-09	T	G	0.2679	-0.0192	0.0091	0.0355803
rs1866823	A	G	0.544469	0.00743079	0.0012406	2.1e-09	A	G	0.5459	0.0079	0.0087	0.3614
rs2048522	T	A	0.434968	0.0095625	0.00124771	1.8e-14	T	A	0.4487	-0.0125	0.0081	0.1223
rs2093654	G	A	0.388133	0.00712915	0.00125874	1.5e-08	G	A	0.4156	0.004	0.0083	0.6282
rs2143081	A	G	0.539822	0.00832073	0.00122891	1.3e-11	A	G	0.5488	0.0025	0.0079	0.753199
rs2302593	G	C	0.486625	0.00852802	0.00122303	3.1e-12	A	C	0.0004	-0.2509	0.5664	0.6578
rs2302593	G	C	0.486625	0.00852802	0.00122303	3.1e-12	G	C	0.4957	0.0038	0.0083	0.6466
rs2790688	T	C	0.154068	0.0114466	0.00169613	1.5e-11	T	C	0.1471	-0.0232	0.0114	0.0416898
rs28479795	T	C	0.221473	0.0112324	0.00147345	2.5e-14	T	C	0.2146	0.0017	0.0098	0.8591
rs2867113	A	G	0.130942	-0.0138606	0.00196025	1.5e-12	A	G	0.174	0.0292	0.0105	0.00558406
rs329274	G	A	0.485636	0.0068183	0.00122813	2.8e-08	G	A	0.479	-0.0025	0.008	0.750601
rs34162196	T	C	0.1008	-0.0181417	0.0020297	4e-19	T	C	0.0969	0.0038	0.014	0.786901
rs4953150	T	C	0.344088	-0.00843921	0.00129268	6.6e-11	T	C	0.3588	-0.0071	0.0085	0.406
rs559734	C	G	0.711817	0.00776806	0.00136078	1.1e-08	C	G	0.7063	0.0011	0.0094	0.908
rs586346	C	T	0.635353	-0.0069217	0.00126583	4.5e-08	C	T	0.672	0.0026	0.0085	0.757699
rs60452247	A	G	0.363079	0.00796969	0.00126932	3.4e-10	A	G	0.343	0.0094	0.0084	0.263
rs62051554	A	G	0.108545	0.0116118	0.00198143	4.6e-09	A	G	0.1106	0.0133	0.0135	0.3254
rs6475724	T	C	0.727296	0.00772163	0.00137406	1.9e-08	T	C	0.7412	0.0064	0.0093	0.4899
rs73455661	G	A	0.279338	0.0102938	0.0013622	4.1e-14	G	A	0.2735	-0.0112	0.0095	0.2386
rs7554485	C	T	0.611539	-0.00801014	0.00125414	1.7e-10	C	T	0.5912	0.0022	0.0082	0.7871
rs7818437	C	T	0.235903	-0.00804815	0.00145251	3e-08	C	T	0.2355	-0.0137	0.0098	0.1601
rs78537042	A	C	0.086801	-0.0119259	0.00218432	4.8e-08	A	C	0.062	0.0031	0.0181	0.8629
rs7869969	G	A	0.330836	0.00756738	0.00129919	5.7e-09	G	A	0.3387	-0.0059	0.0086	0.4916
rs8095324	G	A	0.404041	-0.00694613	0.00124903	2.7e-08	G	A	0.387	-0.0089	0.0083	0.2826
rs862227	G	A	0.457858	-0.0101452	0.00122398	1.1e-16	G	A	0.4357	-0.0264	0.0089	0.00288297
rs9517948	T	C	0.451352	0.00695315	0.00123287	1.7e-08	T	C	0.4339	0.0085	0.0082	0.3018
rs9919429	G	A	0.486008	-0.00672322	0.00122289	3.8e-08	G	A	0.4786	-0.002	0.008	0.8012
rs994270	G	C	0.235126	0.0132585	0.00144389	4.2e-20	G	C	0.2395	0.0044	0.0094	0.635501
SNP	Exposure						Outcome
	Effect allele	Other allele	Effect allele frequency	Beta	Standard error (SE)	P value	Effect allele	Other allele	Effect allele frequency	Beta	Standard error (SE)	P value
Dried fruit intake
rs10129747	G	A	0.530254	0.00935902	0.00168126	2.6e-08	G	A	0.5094	0.0083	0.0082	0.3086
rs10896126	G	A	0.303582	-0.015009	0.00181919	1.6e-16	G	A	0.2951	-0.0009	0.0088	0.9195
rs11037497	C	G	0.446175	0.0104396	0.00168442	5.7e-10	C	G	0.4399	0.0019	0.0081	0.8159
rs11152349	A	G	0.302856	0.00991215	0.0018176	4.9e-08	A	G	0.309	-0.0101	0.0088	0.2493
rs11586016	C	G	0.371004	0.00987818	0.00173034	1.1e-08	C	G	0.3729	0.0151	0.0082	0.0634805
rs11632215	C	A	0.120179	-0.0141434	0.00258382	4.4e-08	C	A	0.1094	-0.0159	0.0135	0.2394
rs11720884	G	A	0.250137	0.0111797	0.00193554	7.6e-09	G	A	0.2646	0.0138	0.0097	0.1533
rs11772627	C	G	0.18202	0.0183338	0.00217099	3e-17	C	G	0.2078	0.0053	0.0101	0.599601
rs11811826	A	T	0.224231	0.0132178	0.0020058	4.4e-11	A	T	0.2272	0.0475	0.0095	5.69e-07
rs12137234	T	C	0.303772	0.0102051	0.00183744	2.8e-08	T	C	0.2848	0.0068	0.0094	0.4649
rs1582322	G	A	0.604805	0.00994346	0.00171571	6.8e-09	G	A	0.612	0.0165	0.0082	0.0453398
rs1648404	T	C	0.476112	0.00941595	0.00167357	1.8e-08	T	C	0.4699	0.006	0.008	0.4526
rs17175518	A	C	0.232775	0.0114962	0.00197514	5.9e-09	A	C	0.2303	-0.0185	0.0096	0.0540705
rs17184707	T	C	0.212811	-0.0114381	0.00204011	2.1e-08	T	C	0.2077	-0.0153	0.0102	0.1348
rs1797235	C	G	0.374623	-0.0100206	0.00174235	8.9e-09	C	G	0.3775	-0.0031	0.0082	0.705801
rs2328887	C	T	0.899467	0.0189482	0.00277607	8.8e-12	C	T	0.9182	0.0421	0.0147	0.004108
rs2533273	A	C	0.48453	-0.00987659	0.00167714	3.9e-09	A	C	0.4628	0.0137	0.0084	0.1043
rs261809	G	A	0.540636	-0.00962858	0.00167902	9.8e-09	G	A	0.5161	-0.0032	0.008	0.691801
rs34162196	T	C	0.101001	-0.0223628	0.00277168	7.1e-16	T	C	0.0969	0.0038	0.014	0.786901
rs3764002	T	C	0.261416	0.0131215	0.00190081	5.1e-12	T	C	0.2855	-0.0136	0.0104	0.1913
rs4140799	A	G	0.531856	0.0094566	0.00167846	1.8e-08	A	G	0.5379	0.011	0.0081	0.1759
rs4269101	G	T	0.718948	-0.0138099	0.00185921	1.1e-13	G	T	0.705	0.0393	0.0089	9.82e-06
rs429358	C	T	0.154208	0.0199445	0.00231362	6.7e-18	C	T	0.1495	-0.0374	0.0117	0.001367
rs4800488	A	C	0.489858	0.0119836	0.00167202	7.7e-13	A	C	0.4787	-0.0195	0.0081	0.0160398
rs57499472	C	T	0.404131	0.00991231	0.00171869	8.1e-09	C	T	0.4133	0.0072	0.0085	0.3985
rs62084586	C	T	0.165729	0.0133946	0.00226174	3.2e-09	C	T	0.1703	-0.0465	0.0107	1.34e-05
rs72720396	G	A	0.229157	0.0114265	0.00198541	8.7e-09	G	A	0.2135	0.007	0.0105	0.5051
rs746868	G	C	0.614662	-0.0129055	0.00171452	5.2e-14	G	C	0.6103	-0.0076	0.0081	0.3457
rs75641275	C	A	0.143372	-0.0141613	0.00238518	2.9e-09	C	A	0.1529	-0.0103	0.0113	0.3592
rs7582086	T	G	0.468273	-0.00962821	0.00167381	8.8e-09	T	G	0.4703	-0.0075	0.0081	0.3548
rs7599488	T	C	0.426408	-0.0104154	0.00168729	6.7e-10	T	C	0.4336	0.0001	0.0082	0.9859
rs7808471	C	T	0.322136	-0.0115362	0.00178604	1.1e-10	C	T	0.3145	-0.004	0.009	0.659601
rs8081370	T	C	0.910232	-0.0166666	0.00293795	1.4e-08	T	C	0.8757	-0.0022	0.0135	0.8699
rs862227	G	A	0.458327	-0.0091646	0.00167238	4.3e-08	G	A	0.4357	-0.0264	0.0089	0.00288297
rs893856	A	G	0.148988	-0.013361	0.00234923	1.3e-08	A	G	0.1595	-0.0121	0.0109	0.2682
rs9385269	T	C	0.524565	0.0120673	0.00168183	7.2e-13	T	C	0.5216	0.002	0.0083	0.8088
SNP	Exposure						Outcome
	Effect allele	Other allele	Effect allele frequency	Beta	Standard error (SE)	P value	Effect allele	Other allele	Effect allele frequency	Beta	Standard error (SE)	P value
Raw vegetable intake
rs10819082	A	G	0.66734	-0.00916475	0.00151342	1.4e-09	A	G	0.6758	0.0011	0.0087	0.8971
rs12203592	T	C	0.219338	-0.0102862	0.00169411	1.3e-09	T	C	0.1277	-0.0142	0.0136	0.2944
rs12908495	A	C	0.242533	-0.00935	0.00166573	2e-08	A	C	0.2359	0.0024	0.0095	0.8003
rs13102393	G	C	0.499077	0.00797933	0.00143029	2.4e-08	G	C	0.4973	0.0045	0.0082	0.579301
rs17460017	T	A	0.190124	0.0111744	0.00181338	7.2e-10	T	A	0.1877	0.0069	0.0103	0.501
rs2194027	A	T	0.484664	-0.00860795	0.00143565	2e-09	A	T	0.4734	-0.0059	0.0081	0.4681
rs3095337	C	G	0.203909	-0.0126218	0.00176637	9e-13	C	G	0.172	-0.0526	0.0106	7.09e-07
rs3129962	A	G	0.129168	-0.0133033	0.00212261	3.7e-10	A	G	0.1029	-0.0588	0.0135	1.39e-05
rs3129962	A	G	0.129168	-0.0133033	0.00212261	3.7e-10	G	C	0.2033	-0.0295	0.0099	0.00289901
rs34186148	C	G	0.370054	-0.00805142	0.0014749	4.8e-08	C	G	0.3562	-0.0175	0.0084	0.0364301
rs4083969	G	C	0.057217	0.017133	0.00311517	3.8e-08	G	C	0.0571	-0.0114	0.0203	0.5751
rs4291983	A	C	0.517576	-0.00839985	0.00142481	3.7e-09	A	C	0.5258	-0.0211	0.008	0.00805397
rs57221424	G	C	0.321733	0.00894101	0.00153327	5.5e-09	G	C	0.3142	0.0053	0.0089	0.551501
rs62461186	C	A	0.179827	-0.0113438	0.00185732	1e-09	C	A	0.1712	-0.0025	0.0106	0.8174
rs6482190	G	A	0.719408	0.0112719	0.00159025	1.4e-12	G	A	0.7221	0.0025	0.0089	0.7759
rs75248709	T	C	0.045947	-0.0197339	0.00352774	2.2e-08	T	C	0.0404	0.0111	0.0217	0.608501
rs7821179	C	G	0.846577	-0.0108184	0.00197644	4.4e-08	C	G	0.8387	0.0148	0.0113	0.19
rs790561	G	A	0.704134	0.012474	0.00156199	1.4e-15	G	A	0.7086	0.0028	0.0093	0.7662
rs8130508	A	G	0.289686	0.0087404	0.00157797	3e-08	A	G	0.3116	-0.0211	0.0089	0.0175999
rs9427220	T	A	0.554661	-0.00800801	0.00144212	2.8e-08	T	A	0.5466	-0.0379	0.0081	2.8e-06
SNP	Exposure						Outcome
	Effect allele	Other allele	Effect allele frequency	Beta	Standard error (SE)	P value	Effect allele	Other allele	Effect allele frequency	Beta	Standard error (SE)	P value
Cooked vegetable intake
rs10156602	G	A	0.361369	0.0110063	0.00163687	1.8e-11	G	A	0.3708	-0.0036	0.0084	0.6647
rs10161952	C	A	0.31274	-0.0095798	0.00168589	1.3e-08	C	A	0.3017	0.0057	0.009	0.5267
rs11138705	C	G	0.757204	0.0103715	0.00183004	1.4e-08	C	G	0.7551	0.009	0.0094	0.3369
rs12629972	C	T	0.588311	0.0117995	0.00159079	1.2e-13	C	T	0.605	0.001	0.0087	0.913
rs1421085	C	T	0.40346	0.0103316	0.00159054	8.3e-11	C	T	0.4132	-0.0157	0.0082	0.0551201
rs1816263	C	T	0.280188	0.00958122	0.00174063	3.7e-08	C	T	0.264	-0.0062	0.0094	0.5121
rs2052063	T	C	0.515902	-0.00945755	0.0015679	1.6e-09	T	C	0.5153	-0.0015	0.008	0.8471
rs2102738	C	A	0.172403	-0.0121578	0.00208302	5.3e-09	C	A	0.1754	0.004	0.0108	0.707801
rs2844672	A	G	0.624125	-0.00964215	0.00160923	2.1e-09	A	G	0.6195	-0.0448	0.0081	3.89e-08
rs28450747	A	G	0.23257	-0.0101604	0.0018547	4.3e-08	A	G	0.2209	-0.0094	0.0102	0.3519
rs28711392	C	T	0.367132	-0.0107461	0.00163223	4.6e-11	C	T	0.381	-0.0019	0.0083	0.8209
rs34155012	T	C	0.227386	0.0105584	0.00192208	3.9e-08	T	C	0.2175	-0.0024	0.0111	0.8276
rs349062	C	G	0.39275	-0.00890406	0.00159767	2.5e-08	C	G	0.39	-0.0027	0.0082	0.741401
rs4851029	G	T	0.526969	0.0101744	0.00156423	7.8e-11	G	T	0.5204	0.0087	0.008	0.2783
rs838133	G	A	0.549575	0.0116877	0.00161465	4.5e-13	G	A	0.58	-0.0083	0.0085	0.3304
SNP	Exposure						Outcome
	Effect allele	Other allele	Effect allele frequency	Beta	Standard error (SE)	P value	Effect allele	Other allele	Effect allele frequency	Beta	Standard error (SE)	P value
Duration of vigorous activity
rs116763897	C	T	0.017229	0.0620053	0.0107741	8.7e-09	C	T	0.0119	-0.039	0.0492	0.4279
rs13173648	T	A	0.059009	0.0329877	0.00599463	3.7e-08	T	A	0.0602	0.0015	0.0176	0.9314
rs7193350	T	C	0.10801	-0.025096	0.00452698	3e-08	T	C	0.1155	-0.0075	0.0125	0.551899
SNP	Exposure						Outcome
	Effect allele	Other allele	Effect allele frequency	Beta	Standard error (SE)	P value	Effect allele	Other allele	Effect allele frequency	Beta	Standard error (SE)	P value
Duration of moderate activity
rs10822175	T	A	0.88169	-0.019235	0.00348898	3.5e-08	T	A	0.8078	-0.0072	0.0102	0.4825
rs117956478	C	G	0.061309	-0.0231104	0.00423738	4.9e-08	C	G	0.0619	0.0108	0.0175	0.5382
rs7610133	C	T	0.259409	-0.0126995	0.00232544	4.7e-08	C	T	0.2574	-0.0068	0.0091	0.4562
SNP	Exposure						Outcome
	Effect allele	Other allele	Effect allele frequency	Beta	Standard error (SE)	P value	Effect allele	Other allele	Effect allele frequency	Beta	Standard error (SE)	P value
Duration of light activity
rs10858162	A	G	0.922088	-5.32287	0.905799	4.20001e-09	A	G	0.9355	-0.0092	0.0181	0.6112
rs117884849	T	C	0.007202	16.5295	2.9845	3.09999e-08	T	C	0.006	-0.0463	0.0652	0.4784
rs150096442	A	G	0.024698	8.51284	1.55813	4.70002e-08	A	G	0.027	0.0333	0.0268	0.2134
SNP	Exposure						Outcome
	Effect allele	Other allele	Effect allele frequency	Beta	Standard error (SE)	P value	Effect allele	Other allele	Effect allele frequency	Beta	Standard error (SE)	P value
Age of initiation
rs10104523	C	T	0.3375	-0.0123	0.0021	6.7e-10	C	T	0.5325	-0.0012	0.0081	0.8776
rs10469020	T	A	0.2013	0.0217	0.0038	1.5e-08	T	A	0.083	-0.0072	0.0145	0.619599
rs10516875	G	T	0.1923	-0.0148	0.0024	6.6e-10	G	T	0.2295	-0.0114	0.0098	0.2448
rs10746578	G	A	0.3373	0.0129	0.0022	5.4e-09	G	A	0.3316	-0.0088	0.0087	0.3149
rs10749233	C	G	0.4956	0.0175	0.0024	9.2e-13	C	G	0.7546	0.0146	0.0097	0.1336
rs10853981	A	G	0.3526	-0.0123	0.0022	1e-08	A	G	0.3235	0.0104	0.0086	0.2252
rs10858054	T	G	0.2041	0.0149	0.0027	2.3e-08	T	G	0.1824	-0.0032	0.0103	0.754401
rs10871582	T	G	0.2943	-0.0153	0.0022	1.3e-12	T	G	0.3395	-0.0264	0.0085	0.00190301
rs10880086	A	G	0.1062	0.016	0.0025	1.3e-10	A	G	0.207	0.0017	0.0098	0.8629
rs10922907	T	A	0.3778	0.0211	0.0021	2.1e-24	T	A	0.526	0.0072	0.0086	0.4051
rs10955084	T	C	0.4251	-0.0131	0.0021	2.5e-10	T	C	0.5543	-0.0017	0.0083	0.8361
rs10978435	C	T	0.3478	-0.0151	0.0022	1.2e-11	C	T	0.3297	-0.0015	0.0084	0.8571
rs10992812	A	G	0.25	0.0121	0.0022	1.7e-08	A	G	0.3778	-0.0188	0.0084	0.0252703
rs11240331	T	C	0.2113	0.014	0.0024	2.2e-09	T	C	0.2524	0.0009	0.0093	0.9268
rs112633616	C	A	0.01018	0.0386	0.0058	5.2e-11	C	A	0.0318	-0.0621	0.0242	0.0103901
rs113247159	C	T	0.1344	0.0156	0.0024	1.1e-10	C	T	0.2889	-0.0038	0.0103	0.7104
rs113338260	C	T	0.1955	-0.0149	0.0025	2.2e-09	C	T	0.2103	-0.0058	0.01	0.5623
rs1156981	G	A	0.1024	-0.0207	0.0035	1.6e-09	G	A	0.9008	-0.0162	0.0138	0.2415
rs11678980	A	G	0.3704	-0.012	0.0021	1.2e-08	A	G	0.4367	0.0078	0.0085	0.3568
rs11688027	G	A	0.0609	0.0224	0.004	1.4e-08	G	A	0.0674	0.0116	0.0168	0.488599
rs11729080	A	G	0.0623	0.0222	0.0027	4.1e-16	A	G	0.1542	0.0125	0.0114	0.273
rs117831144	T	C	0.004593	-0.0356	0.0064	3.4e-08	T	C	0.0289	-0.012	0.0272	0.6583
rs11866420	G	C	0.3482	-0.0168	0.0021	7.6e-16	G	C	0.6204	-0.0058	0.0084	0.4896
rs12049116	T	C	0.2943	0.0151	0.0025	1.9e-09	T	C	0.7674	0.0187	0.0098	0.0550605
rs12147463	A	G	0.237	-0.0202	0.0026	3.6e-14	A	G	0.1926	0.0085	0.0103	0.413
rs12203592	T	C	0.03674	0.014	0.0026	3.6e-08	T	C	0.1277	-0.0142	0.0136	0.2944
rs12204714	T	C	0.3816	0.0275	0.0021	8.3e-38	T	C	0.6496	0.0235	0.0084	0.00523299
rs12244388	A	G	0.4245	-0.0136	0.0022	5.8e-10	A	G	0.3553	-0.0222	0.0084	0.00820597
rs1226414	T	A	0.233	0.0144	0.0021	2.3e-12	T	A	0.5063	-0.0172	0.0081	0.03508
rs12292980	A	G	0.3293	-0.0127	0.0022	1.1e-08	A	G	0.3084	-0.0144	0.0088	0.1006
rs12376530	C	A	0.384	-0.0145	0.0024	7.9e-10	C	A	0.264	0.0029	0.0093	0.757501
rs12448731	T	C	0.1396	-0.0179	0.003	2.1e-09	T	C	0.1509	0.0163	0.0117	0.164
rs12463727	A	G	0.3417	0.0141	0.0021	5.9e-12	A	G	0.5206	-0.0014	0.0082	0.8691
rs12511982	A	G	0.4367	0.0115	0.0021	1.6e-08	A	G	0.5471	-0.0045	0.008	0.5754
rs12523097	C	T	0.3638	-0.0138	0.0023	1.2e-09	C	T	0.2985	-0.0102	0.0094	0.2809
rs12523398	A	T	0.1605	0.0219	0.0027	1.1e-15	A	T	0.1681	0.0116	0.0106	0.2741
rs12554512	C	T	0.3353	0.0126	0.0021	1.2e-09	C	T	0.4076	0.0136	0.0085	0.1077
rs12653396	A	T	0.4619	-0.0199	0.0021	2e-21	A	T	0.5663	-0.0097	0.0082	0.237
rs12714592	C	A	0.2003	-0.0217	0.0023	1.1e-20	C	A	0.2822	0.019	0.0091	0.0362903
rs12714702	G	A	0.3103	-0.0242	0.0028	1.4e-17	G	A	0.8496	-0.0335	0.0111	0.00268398
rs12757779	A	G	0.08926	0.0134	0.0025	3.7e-08	A	G	0.2092	0.013	0.0098	0.1844
rs12907546	A	G	0.1653	-0.0227	0.0025	2.1e-19	A	G	0.2173	-0.0165	0.0096	0.0863495
rs13175535	A	G	0.1631	0.0125	0.0023	4.4e-08	A	G	0.3089	-0.0049	0.009	0.586001
rs13178956	T	A	0.3576	-0.0164	0.0024	4.2e-12	T	A	0.2598	-0.0044	0.0092	0.6354
rs1320138	C	T	0.3704	0.0148	0.0021	1.9e-12	C	T	0.5764	0.0112	0.008	0.1633
rs1320330	G	T	0.135	-0.0178	0.0027	1.1e-10	G	T	0.8256	-0.0304	0.0105	0.00388696
rs13307225	A	G	0.1004	0.0218	0.0034	4.7e-11	A	G	0.906	-0.0224	0.0153	0.1432
rs13394795	C	T	0.1599	0.0134	0.0024	2.9e-08	C	T	0.2396	0.0017	0.0096	0.8622
rs1392816	T	C	0.2927	0.017	0.0021	6.2e-16	T	C	0.3766	0.0056	0.0086	0.5154
rs141547796	A	G	0.05791	0.0324	0.0038	1.4e-17	A	G	0.0889	-0.004	0.0145	0.7807
rs147633738	T	C	0.02097	-0.0242	0.0042	8.1e-09	T	C	0.0556	-0.0034	0.0183	0.8524
rs147725178	T	C	0.007788	-0.0307	0.0054	5.7e-09	T	C	0.0312	0.026	0.0232	0.2621
rs1547351	A	T	0.2955	0.0123	0.0021	2e-08	A	T	0.4078	0.0042	0.0083	0.6122
rs1585634	C	G	0.1889	-0.0146	0.0026	1.3e-08	C	G	0.7918	-0.0136	0.0108	0.2112
rs186723454	G	A	0.07069	-0.0183	0.0029	5.1e-11	G	A	0.1352	0.0045	0.0135	0.7416
rs1925686	A	G	0.4191	0.0123	0.0021	7.3e-09	A	G	0.3795	0.0287	0.0082	0.000463095
rs1962545	C	T	0.4079	-0.0124	0.0021	4.2e-10	C	T	0.5085	-0.0024	0.0087	0.7863
rs1976423	C	A	0.3791	-0.0114	0.0021	4e-08	C	A	0.4875	-0.0038	0.0081	0.637101
rs1991651	G	C	0.4391	0.0182	0.0021	1.7e-17	G	C	0.6104	-0.0106	0.0083	0.2025
rs1995181	A	T	0.3564	-0.0121	0.0021	4.5e-09	A	T	0.457	-0.0175	0.008	0.02732
rs2084572	G	A	0.3049	0.014	0.0021	3.5e-11	G	A	0.4414	-0.0079	0.0081	0.3273
rs2091377	T	C	0.4505	0.0118	0.0021	3.1e-08	T	C	0.3962	0.0114	0.0085	0.1804
rs2093623	A	G	0.4277	0.0139	0.0021	4.5e-11	A	G	0.4924	0.0062	0.0082	0.4519
rs2130894	T	C	0.1721	0.0131	0.0024	1.7e-08	T	C	0.2764	-0.0167	0.01	0.0935298
rs215639	T	C	0.4679	0.0131	0.0022	2.3e-09	T	C	0.6689	-0.0079	0.0087	0.3644
rs2174752	T	G	0.4085	-0.0128	0.0021	5.9e-10	T	G	0.4675	-0.0018	0.008	0.8263
rs2176337	T	A	0.3506	-0.0151	0.0022	1.1e-11	T	A	0.3298	-0.0012	0.0084	0.8906
rs2188151	T	G	0.2977	-0.021	0.0021	2.1e-24	T	G	0.3991	0.0111	0.0081	0.1717
rs222440	C	T	0.1156	0.017	0.0027	4.9e-10	C	T	0.8307	-0.0028	0.011	0.8009
rs2274568	A	G	0.3067	-0.0129	0.0021	4.6e-10	A	G	0.592	-0.0093	0.0083	0.2611
rs2279574	A	C	0.4663	0.0119	0.0021	2.6e-08	A	C	0.5587	0.0012	0.009	0.8981
rs2406374	T	C	0.1538	0.0139	0.0022	4.3e-10	T	C	0.298	-0.005	0.0089	0.5758
rs2612030	C	T	0.06969	0.024	0.0028	1.2e-17	C	T	0.8527	0.0058	0.0117	0.6175
rs2650705	G	A	0.2514	-0.0166	0.0028	3.7e-09	G	A	0.8444	-0.0044	0.0111	0.6927
rs28406364	T	C	0.2512	-0.0165	0.0021	8.1e-15	T	C	0.3845	-0.0014	0.0082	0.8648
rs28929474	T	C	0.003994	0.0416	0.0074	1.2e-08	T	C	0.0205	-0.1338	0.0302	9.61e-06
rs2974311	A	G	0.3708	0.0131	0.0021	2.7e-10	A	G	0.4948	-0.0133	0.0086	0.1222
rs3007104	A	G	0.4784	-0.0148	0.0021	1.5e-12	A	G	0.4246	-0.0015	0.0081	0.8496
rs341521	A	G	0.2682	-0.0159	0.0023	9e-13	A	G	0.7122	-0.0085	0.0091	0.3484
rs34155040	T	C	0.3011	0.0142	0.0021	1.8e-11	T	C	0.4346	-0.0034	0.008	0.6659
rs34517439	A	C	0.02756	-0.0195	0.0032	8.2e-10	A	C	0.1096	0.0012	0.0131	0.9294
rs34804222	G	A	0.4016	0.0151	0.0021	1.9e-13	G	A	0.4011	0	0.0083	0.9989
rs34811474	A	G	0.07408	0.0155	0.0024	1.3e-10	A	G	0.2208	-0.0183	0.0111	0.0973397
rs35077383	C	T	0.3207	-0.011	0.0021	3.9e-08	C	T	0.5064	0.0041	0.0082	0.6125
rs35851551	G	A	0.02696	-0.0247	0.0034	2.5e-13	G	A	0.0835	-0.006	0.016	0.7052
rs359271	C	T	0.4219	-0.0181	0.0021	4.1e-18	C	T	0.568	0.0055	0.0082	0.5058
rs3896224	G	A	0.3976	0.0198	0.0021	2.7e-21	G	A	0.4346	0.0079	0.0081	0.3316
rs410520	T	C	0.4014	0.0113	0.0021	4.6e-08	T	C	0.5387	-0.001	0.0083	0.9041
rs4439537	C	T	0.4091	0.0132	0.0021	1.1e-10	C	T	0.5195	0.0145	0.008	0.0676005
rs4557006	A	G	0.4165	-0.0118	0.0021	8.3e-09	A	G	0.4721	-0.0192	0.0085	0.02381
rs4569188	A	G	0.4792	-0.0135	0.0022	1.3e-09	A	G	0.6555	-0.0008	0.0084	0.9256
rs4602427	G	C	0.1368	-0.0172	0.0026	2.3e-11	G	C	0.8064	0.0059	0.0102	0.5639
rs4702	A	G	0.3538	0.0172	0.0021	1.1e-16	A	G	0.5554	-0.0179	0.0081	0.02688
rs4709807	C	T	0.3373	-0.0138	0.0024	1e-08	C	T	0.7674	0.0106	0.0098	0.2758
rs4800204	T	C	0.4056	-0.0125	0.0021	4.6e-09	T	C	0.5612	-0.0072	0.0085	0.3979
rs4868800	T	G	0.3548	0.0128	0.0021	8.2e-10	T	G	0.5748	0.0093	0.0089	0.2961
rs4952343	G	A	0.3496	0.0126	0.0021	2.2e-09	G	A	0.4377	0.0007	0.0082	0.9283
rs4961705	C	G	0.3524	0.013	0.0022	4.2e-09	C	G	0.3457	-0.0016	0.0085	0.8476
rs56306056	A	G	0.07129	0.0157	0.0025	4.1e-10	A	G	0.2098	0.0041	0.0098	0.6801
rs58938116	T	G	0.2496	-0.0175	0.0028	1.6e-10	T	G	0.1886	0.0075	0.0112	0.5007
rs6058613	G	C	0.08866	-0.0171	0.0028	1.8e-09	G	C	0.8444	-0.0065	0.0116	0.5749
rs61856978	C	T	0.1619	-0.0154	0.0022	5.7e-13	C	T	0.3289	-0.0038	0.009	0.6712
rs62134195	T	C	0.01418	0.0318	0.0052	5.3e-10	T	C	0.0422	-0.0141	0.0216	0.513499
rs62177795	A	G	0.1044	0.019	0.0025	9e-15	G	C	0.0098	-0.0742	0.0423	0.0794694
rs6517512	G	A	0.01058	-0.0275	0.005	3.2e-08	G	A	0.9655	0.0219	0.0241	0.3629
rs6564268	G	C	0.2927	0.0266	0.0045	5.5e-09	G	C	0.0639	0.0023	0.017	0.8918
rs6747099	C	G	0.2975	0.0123	0.0021	4.9e-09	C	G	0.4606	-0.0077	0.0089	0.387
rs6748341	G	C	0.2712	0.0149	0.0022	1.1e-11	G	C	0.3228	0.0111	0.0085	0.1936
rs67723420	A	T	0.3696	0.0146	0.0021	1.3e-11	A	T	0.3681	-0.0058	0.0086	0.5031
rs6776937	A	C	0.151	-0.0138	0.0025	1.2e-08	A	C	0.2177	-0.0038	0.0097	0.695401
rs6966769	G	A	0.2664	0.0182	0.0033	1.9e-08	G	A	0.1295	0.0123	0.0135	0.3628
rs6978112	T	C	0.4858	-0.0158	0.0021	2.7e-14	T	C	0.4092	-0.0323	0.0083	0.000101801
rs7008955	G	T	0.3448	0.0116	0.0021	3.4e-08	G	T	0.5289	0.0019	0.0081	0.817
rs702	T	A	0.06569	0.0181	0.0028	2.8e-10	T	A	0.8565	0.0055	0.0115	0.6344
rs705240	T	C	0.1162	-0.015	0.0027	7e-09	T	C	0.1924	-0.0036	0.0103	0.7286
rs7079070	A	G	0.4497	-0.0165	0.0021	1.2e-15	A	G	0.4273	0.0054	0.0087	0.536
rs7091634	G	A	0.2905	0.0125	0.0021	3.8e-09	G	A	0.3638	-0.0069	0.0083	0.4115
rs7110863	G	A	0.4297	-0.0154	0.0021	5e-13	G	A	0.4291	-0.0064	0.0081	0.4327
rs714393	T	C	0.36	0.0126	0.0021	1.5e-09	T	C	0.4521	0.0139	0.0083	0.0926296
rs7151954	G	A	0.3269	-0.0208	0.0026	4e-16	G	A	0.2116	0.0098	0.0099	0.3212
rs7152323	G	A	0.3984	-0.0156	0.0021	3.1e-13	G	A	0.4181	-0.0033	0.0082	0.6824
rs7167444	T	G	0.1863	-0.0138	0.0024	8.1e-09	T	G	0.2428	0.0051	0.0102	0.6201
rs7188873	G	A	0.2476	-0.0146	0.0021	5.8e-12	G	A	0.614	-0.021	0.0084	0.0121501
rs7201310	A	C	0.3179	0.0121	0.0023	2.7e-08	A	C	0.6882	-0.0121	0.0087	0.1646
rs7236339	A	G	0.1452	-0.0201	0.0025	3.9e-16	A	G	0.21	-0.0035	0.0106	0.7415
rs72674824	C	T	0.2476	0.0137	0.0024	3.4e-08	C	T	0.2633	-0.0118	0.0092	0.199
rs72887338	C	T	0.2186	-0.0163	0.0021	1.6e-14	C	T	0.3717	-0.0051	0.0085	0.5433
rs7381195	A	T	0.2656	-0.0136	0.0021	1.6e-10	A	T	0.619	0.0021	0.0085	0.8027
rs7452074	C	A	0.3752	-0.0128	0.0021	4.9e-10	C	A	0.5496	0.0045	0.0082	0.5833
rs74737734	T	A	0.004593	0.0353	0.0064	2.7e-08	T	A	0.0227	-0.0008	0.0368	0.9819
rs7476	C	A	0.4944	-0.014	0.0022	5.6e-10	C	A	0.3072	-0.0016	0.009	0.8608
rs7525548	T	A	0.3183	0.0145	0.0021	2.9e-12	T	A	0.552	0.0042	0.0081	0.6056
rs7566527	T	C	0.2921	0.0137	0.0021	3.8e-11	T	C	0.3845	0.0042	0.0086	0.6272
rs7575189	A	G	0.4048	0.0164	0.0021	1.9e-15	A	G	0.5868	0.0035	0.0081	0.667899
rs7618715	A	G	0.2612	0.0126	0.0021	1.9e-09	A	G	0.4151	-0.0407	0.0083	8.62e-07
rs763053	C	T	0.4974	0.0163	0.0025	4.9e-11	C	T	0.2513	0.0054	0.0094	0.5644
rs766406	T	G	0.1849	0.0135	0.0021	5.2e-10	T	G	0.6449	-0.002	0.0083	0.8115
rs7671317	T	G	0.4175	0.0122	0.0022	3.5e-08	T	G	0.6863	0.0032	0.0087	0.713199
rs767943	A	C	0.4746	-0.0171	0.0024	5.7e-13	A	C	0.2849	-0.0045	0.0097	0.6401
rs7704530	A	G	0.2656	-0.0128	0.0023	2.9e-08	A	G	0.7207	-0.0052	0.0092	0.5705
rs7783012	A	G	0.3802	-0.0196	0.0021	1.4e-20	A	G	0.578	-0.0086	0.0082	0.2959
rs7785195	A	G	0.3504	0.0142	0.0022	9.5e-11	A	G	0.6639	-0.0183	0.0084	0.0294598
rs7804551	G	A	0.4527	0.0226	0.0029	2.9e-15	G	A	0.1601	-0.0017	0.0108	0.8772
rs7815125	A	T	0.05791	0.0179	0.0027	3.3e-11	A	T	0.839	-0.0031	0.0111	0.7828
rs7824756	C	T	0.4555	-0.0155	0.0023	2.8e-11	C	T	0.2885	0.0114	0.0089	0.2006
rs783544	C	A	0.2067	0.0148	0.0024	3.5e-10	C	A	0.7597	0.0004	0.0094	0.9625
rs7909331	G	A	0.2093	-0.0156	0.0028	2.9e-08	G	A	0.1605	0.0043	0.0114	0.704001
rs79269403	A	G	0.2113	0.0206	0.0025	3.1e-17	A	G	0.2248	0.0027	0.0099	0.784899
rs7927195	G	A	0.3075	-0.0152	0.0021	4.9e-13	G	A	0.6314	-0.0014	0.0085	0.8686
rs7942078	T	A	0.4732	0.0161	0.0022	6.6e-14	T	A	0.3563	-0.0129	0.0088	0.1414
rs794375	C	T	0.4287	0.0142	0.0021	1.4e-11	C	T	0.4317	0.0157	0.0084	0.0600302
rs7955865	T	A	0.3015	-0.0134	0.0022	8.4e-10	T	A	0.6661	-0.0111	0.0086	0.1963
rs803679	A	G	0.3524	0.0175	0.0025	6.8e-12	A	G	0.7852	0.0241	0.0097	0.0124799
rs807478	G	A	0.2913	0.0122	0.0021	1.9e-09	G	A	0.5198	-0.0286	0.008	0.000362903
rs809955	A	G	0.3536	0.0157	0.0021	1e-13	A	G	0.3678	0.032	0.0086	0.000197002
rs8180995	G	A	0.4091	0.0122	0.0021	8.9e-10	G	A	0.4719	0.0159	0.008	0.0476497
rs838042	A	G	0.1825	0.0162	0.0022	3.9e-13	A	G	0.6783	-0.0018	0.0085	0.8322
rs9403187	T	A	0.3556	0.0149	0.0022	1.7e-11	T	A	0.3533	-0.0012	0.0091	0.8932
rs9514600	G	C	0.3484	-0.0114	0.0021	2.4e-08	G	C	0.506	0.0035	0.0085	0.6848
rs9536994	C	A	0.4373	0.0125	0.0022	4.2e-09	C	A	0.3582	-0.0082	0.0085	0.3346
rs9538248	A	C	0.1566	-0.0159	0.0022	3e-13	A	C	0.3135	-0.0202	0.009	0.0243002
rs9581878	A	T	0.04633	0.0199	0.003	1.5e-10	A	T	0.1506	-0.0078	0.0117	0.502599
rs9643087	T	C	0.25	-0.0135	0.0021	9.4e-11	T	C	0.5204	-0.0046	0.0081	0.57
rs9809849	A	G	0.2696	-0.014	0.0021	1.8e-11	A	G	0.4083	-0.008	0.0084	0.3396
rs9835772	T	A	0.1108	-0.0138	0.0024	9.9e-09	T	A	0.2428	-0.0015	0.0093	0.8716
rs9923553	G	A	0.3219	-0.0139	0.0023	3.8e-10	G	A	0.2881	-0.0153	0.0095	0.1089
rs993700	C	T	0.2406	0.0157	0.0025	2.9e-10	C	T	0.7701	-0.0025	0.0096	0.792301
SNP	Exposure						Outcome
	Effect allele	Other allele	Effect allele frequency	Beta	Standard error (SE)	P value	Effect allele	Other allele	Effect allele frequency	Beta	Standard error (SE)	P value
Number of sexual partner
rs10763152	A	G	0.556017	-0.0105621	0.00185674	1.3e-08	A	G	0.5531	0.0015	0.0082	0.8577
rs10774020	C	T	0.664885	-0.0118828	0.00195828	1.3e-09	C	T	0.6586	0.0128	0.0085	0.1325
rs10782302	C	T	0.49406	0.0124658	0.00184482	1.4e-11	C	T	0.4954	0.0041	0.008	0.6071
rs10782490	C	T	0.469722	0.0149012	0.0018492	7.7e-16	C	T	0.4839	-0.0058	0.008	0.4738
rs10788954	C	T	0.500808	-0.0118632	0.00185048	1.4e-10	C	T	0.5138	-0.0107	0.0083	0.1955
rs11165696	G	A	0.178261	0.0150436	0.00241033	4.3e-10	G	A	0.1821	0.0182	0.0102	0.0756502
rs11627454	G	A	0.222173	-0.0132939	0.00222666	2.4e-09	G	A	0.2071	0.0023	0.0104	0.8211
rs117236391	A	G	0.0224	-0.0362238	0.00643199	1.8e-08	A	G	0.0197	-0.0296	0.0309	0.3383
rs12244388	A	G	0.338267	0.0146677	0.00195067	5.5e-14	A	G	0.3553	-0.0222	0.0084	0.00820597
rs12655983	G	T	0.133784	0.0152822	0.00271124	1.7e-08	G	T	0.1351	0.0014	0.0116	0.9032
rs12667600	A	C	0.39167	-0.0107319	0.00189156	1.4e-08	A	C	0.3643	0.0262	0.0085	0.00214501
rs13156646	C	G	0.370436	0.0105977	0.00191763	3.3e-08	C	G	0.3871	-0.0051	0.0084	0.546799
rs1372626	A	G	0.593195	-0.0114571	0.00187956	1.1e-09	A	G	0.5896	0.0049	0.0088	0.5766
rs1375601	G	A	0.583565	-0.0108504	0.00188988	9.4e-09	G	A	0.583	-0.0128	0.0086	0.1356
rs1512224	C	G	0.586925	0.0141177	0.00187301	4.8e-14	C	G	0.5862	0.0136	0.0082	0.0980709
rs1560660	A	G	0.648004	-0.0118228	0.00193741	1e-09	A	G	0.654	-0.0127	0.0084	0.1303
rs162057	G	T	0.661755	0.0117969	0.0019496	1.4e-09	G	T	0.6598	0.006	0.0085	0.4811
rs16884402	C	T	0.287745	-0.0115477	0.00203811	1.5e-08	C	T	0.2873	-0.0164	0.0093	0.0790497
rs17690703	T	C	0.264175	-0.0142363	0.00208638	8.9e-12	T	C	0.2398	-0.0132	0.0093	0.1581
rs1986692	G	A	0.383306	-0.011053	0.00191038	7.2e-09	G	A	0.3953	-0.0092	0.0084	0.2694
rs2035166	G	A	0.679109	0.0108501	0.0019754	4e-08	G	A	0.6764	-0.0106	0.0085	0.2081
rs2119453	A	T	0.411568	0.0111192	0.00187907	3.3e-09	A	T	0.3959	-0.0183	0.0082	0.0259801
rs2186707	A	T	0.386495	0.0118226	0.00189278	4.2e-10	A	T	0.4297	-0.0065	0.0081	0.425
rs2194027	A	T	0.485236	0.0141812	0.00186042	2.5e-14	A	T	0.4734	-0.0059	0.0081	0.4681
rs2279829	T	C	0.214555	-0.014563	0.00225061	9.8e-11	T	C	0.2171	0.0003	0.01	0.977
rs2281824	T	C	0.278722	-0.0112508	0.00206077	4.8e-08	T	C	0.2897	-0.0098	0.0093	0.2897
rs2341580	C	T	0.257984	-0.0122672	0.00211014	6.1e-09	C	T	0.254	-0.0112	0.0093	0.2262
rs2422136	A	C	0.498539	0.0110562	0.0018431	2e-09	A	C	0.5109	-0.0096	0.0081	0.237
rs2726461	T	C	0.809466	-0.0156917	0.00235145	2.5e-11	T	C	0.7961	0.0692	0.0099	2.83e-12
rs273512	T	C	0.404635	-0.0116639	0.00188172	5.7e-10	T	C	0.4083	0.0136	0.0081	0.0921192
rs28457046	C	G	0.432511	0.0110554	0.00187293	3.6e-09	C	G	0.4323	-0.0059	0.0082	0.4686
rs28548534	T	C	0.250663	0.0118795	0.00212907	2.4e-08	T	C	0.2496	0.0036	0.0095	0.704099
rs2936831	C	T	0.532591	0.0109775	0.00184994	3e-09	C	T	0.5477	-0.002	0.008	0.8063
rs34495106	G	A	0.626508	-0.0141048	0.00192538	2.4e-13	G	A	0.6413	-0.0123	0.0084	0.1442
rs35488407	G	C	0.159421	-0.0138412	0.00252654	4.3e-08	G	C	0.1559	0.0154	0.0109	0.1559
rs36183315	A	G	0.208987	-0.0126766	0.00231014	4.1e-08	A	G	0.1777	0.0336	0.011	0.00223398
rs3740484	T	G	0.33042	-0.0109196	0.00195744	2.4e-08	T	G	0.307	-0.0029	0.009	0.747599
rs4702	A	G	0.556971	-0.0130957	0.00185782	1.8e-12	A	G	0.5554	-0.0179	0.0081	0.02688
rs4869737	T	C	0.699457	0.0115545	0.00201361	9.6e-09	T	C	0.7129	0.0121	0.0089	0.1744
rs542391	T	C	0.903554	-0.0191947	0.00313452	9.1e-10	T	C	0.9112	-0.0007	0.0142	0.9584
rs55731932	T	C	0.325657	0.0113431	0.00197573	9.4e-09	T	C	0.3152	0.0056	0.0091	0.533801
rs55918828	T	C	0.285419	-0.0133511	0.00204673	6.9e-11	T	C	0.2832	0.0143	0.0088	0.1057
rs56016607	G	A	0.053136	-0.0302622	0.00415155	3.1e-13	G	A	0.0525	0.008	0.0184	0.661301
rs58184964	A	G	0.384725	0.0120742	0.00189942	2.1e-10	A	G	0.3899	-0.0138	0.0083	0.0962299
rs62084701	T	C	0.747801	-0.0134071	0.00212477	2.8e-10	T	C	0.7457	0.0227	0.0094	0.01595
rs62432515	T	C	0.054548	-0.0238146	0.004122	7.6e-09	T	C	0.0517	0.0109	0.0186	0.5585
rs62521080	A	G	0.101077	-0.0223939	0.00306816	2.9e-13	A	G	0.1021	-0.0066	0.0133	0.6227
rs631248	A	G	0.779862	-0.0133154	0.00222503	2.2e-09	A	G	0.7777	0.0325	0.0098	0.000906296
rs6721925	T	A	0.256982	0.0123369	0.00213372	7.4e-09	T	A	0.2635	0.0246	0.0093	0.00825201
rs6723108	T	G	0.493198	0.0101057	0.00183214	3.5e-08	T	G	0.5446	-0.0014	0.0087	0.8751
rs6908726	C	G	0.876497	0.0169596	0.00280338	1.5e-09	C	G	0.9047	0.0559	0.0137	4.2e-05
rs75120545	T	C	0.029816	-0.0339803	0.00572676	3e-09	T	C	0.0317	-0.009	0.0241	0.709601
rs75974927	C	T	0.068091	0.0205438	0.00368614	2.5e-08	C	T	0.061	0.0202	0.0176	0.252
rs7783012	A	G	0.59052	0.0138626	0.00188125	1.7e-13	A	G	0.578	-0.0086	0.0082	0.2959
rs8063842	A	G	0.079806	0.0221951	0.00346078	1.4e-10	A	G	0.0969	0.0222	0.0154	0.1482
rs9641538	A	G	0.554892	-0.0103713	0.00185655	2.3e-08	A	G	0.5369	0.0013	0.0084	0.8814
rs966971	T	C	0.584883	0.0123368	0.00187387	4.6e-11	T	C	0.6003	-0.0054	0.0083	0.5164
rs9846870	A	C	0.837993	0.0145636	0.00254042	9.9e-09	A	C	0.8228	0.0217	0.0109	0.0469905
rs9922596	T	C	0.219808	-0.0138335	0.00223433	6e-10	T	C	0.2141	0.0254	0.0097	0.00901903
SNP	Exposure						Outcome
	Effect allele	Other allele	Effect allele frequency	Beta	Standard error (SE)	P value	Effect allele	Other allele	Effect allele frequency	Beta	Standard error (SE)	P value
Insomnia
rs11097861	G	A	0.716256	0.0100437	0.00164946	1.1e-09	G	A	0.7045	0.0077	0.009	0.3892
rs11152363	A	G	0.186319	0.0156393	0.00192518	4.5e-16	A	G	0.1901	-0.0121	0.0103	0.2396
rs113851554	T	G	0.057291	0.0467802	0.00331329	2.9e-45	T	G	0.0541	-0.0212	0.02	0.2887
rs11635495	C	T	0.512179	0.00937342	0.00148509	2.8e-10	C	T	0.5068	-0.0009	0.0081	0.9153
rs11790060	C	T	0.330834	-0.0103391	0.00157854	5.8e-11	C	T	0.3386	-0.0052	0.0086	0.5439
rs12049261	C	G	0.292534	0.0111868	0.00163048	6.8e-12	C	G	0.2879	-0.0054	0.0089	0.5416
rs12470989	G	A	0.203934	-0.0102429	0.00184485	2.8e-08	G	A	0.2068	0.0002	0.0099	0.987
rs1430205	T	C	0.461507	0.00947493	0.00149107	2.1e-10	T	C	0.4684	0.0115	0.0079	0.1452
rs1547630	A	G	0.651513	0.00910814	0.00156447	5.8e-09	A	G	0.6291	0.0213	0.0089	0.0164502
rs1592757	C	G	0.355788	0.0102216	0.00154996	4.3e-11	C	G	0.358	0.0064	0.0084	0.4486
rs17151854	T	G	0.15241	0.0129893	0.00207434	3.8e-10	T	G	0.1427	-0.009	0.0117	0.4398
rs17709610	G	A	0.297979	-0.0099161	0.00162078	9.5e-10	G	A	0.2828	-0.0161	0.0089	0.0698908
rs1988337	G	A	0.552395	0.00838726	0.00149645	2.1e-08	G	A	0.5525	0.0205	0.0082	0.01181
rs2014830	T	C	0.303519	-0.0116018	0.0016233	8.9e-13	T	C	0.321	-0.011	0.0088	0.2118
rs2062113	C	T	0.568257	-0.00961678	0.00150275	1.6e-10	C	T	0.5667	0.0188	0.0081	0.0212701
rs224032	A	G	0.550358	0.00839066	0.00149108	1.8e-08	A	G	0.5379	0.0053	0.008	0.5099
rs2644128	G	C	0.548279	0.0106284	0.00149103	1e-12	G	C	0.5372	-0.0146	0.0081	0.0706903
rs2803296	C	G	0.543586	-0.00862206	0.00149047	7.3e-09	C	G	0.5459	-0.021	0.0091	0.0211602
rs314280	G	A	0.547047	0.00971363	0.00149134	7.3e-11	G	A	0.5495	-0.002	0.008	0.7995
rs4572538	T	C	0.364055	-0.00960596	0.00156161	7.7e-10	T	C	0.376	0.0022	0.0089	0.8082
rs4886860	C	G	0.767408	-0.011796	0.00175566	1.8e-11	C	G	0.7653	-0.0003	0.0096	0.9768
rs56093896	A	C	0.214053	-0.0124111	0.00181352	7.7e-12	A	C	0.22	-0.0203	0.0099	0.0406799
rs56330606	G	A	0.378954	0.00930932	0.00153044	1.2e-09	G	A	0.3546	-0.0253	0.0084	0.00249902
rs56365214	A	C	0.155781	-0.0147948	0.00205225	5.6e-13	A	C	0.1487	-0.0143	0.0113	0.2074
rs6561715	A	T	0.630662	-0.011623	0.00154234	4.8e-14	A	T	0.6277	0.0081	0.0084	0.3304
rs6690017	G	T	0.408855	-0.0102669	0.00151022	1.1e-11	G	T	0.4064	0.0062	0.0082	0.453401
rs68094047	T	C	0.251267	0.0103356	0.0017167	1.7e-09	T	C	0.2472	-0.0005	0.0097	0.9579
rs6975972	G	A	0.578726	-0.00902066	0.00150428	2e-09	G	A	0.5803	0.001	0.0081	0.9034
rs705219	A	T	0.887373	0.013423	0.00235299	1.2e-08	A	T	0.8768	0.0305	0.0122	0.01242
rs72924721	T	C	0.073137	0.016478	0.00288103	1.1e-08	T	C	0.0751	0.0216	0.0156	0.1655
rs7711696	T	G	0.305042	0.0111716	0.00161138	4.1e-12	T	G	0.2945	0.0115	0.0088	0.1929
rs8180817	C	G	0.431016	-0.0100553	0.00150974	2.7e-11	C	G	0.4432	0.0082	0.0082	0.3178
rs9570080	C	T	0.344131	-0.0106379	0.00157858	1.6e-11	C	T	0.3507	-0.0153	0.0085	0.0711803
rs9845387	A	C	0.040279	-0.0218562	0.00377648	7.1e-09	A	C	0.0408	0.0227	0.021	0.2795
rs9894577	A	G	0.3182	0.0132051	0.00159687	1.3e-16	A	G	0.3206	-0.01	0.0085	0.2439
rs9906181	G	A	0.687567	-0.00915026	0.00163869	2.4e-08	G	A	0.6563	0.0029	0.0106	0.7866
SNP	Exposure						Outcome
	Effect allele	Other allele	Effect allele frequency	Beta	Standard error (SE)	P value	Effect allele	Other allele	Effect allele frequency	Beta	Standard error (SE)	P value
Nap during day
rs10149986	G	T	0.185198	0.0109384	0.00156608	4.4e-12	G	T	0.1853	-0.0066	0.0104	0.5244
rs10152428	C	G	0.729765	0.00780688	0.00136996	1.1e-08	C	G	0.7222	0.003	0.0094	0.7486
rs10257273	T	A	0.14931	-0.0107366	0.00170413	8.9e-10	T	A	0.1568	-0.0022	0.0109	0.8424
rs10772659	A	T	0.442732	0.00731105	0.00122761	2.7e-09	A	T	0.4446	-0.0012	0.0083	0.8888
rs10811438	C	G	0.39342	-0.00721671	0.0012428	3.2e-09	C	G	0.4038	-0.0091	0.0081	0.2618
rs10840017	G	A	0.232631	-0.00894142	0.00148101	2e-09	G	A	0.2224	0.0025	0.0115	0.8305
rs10875606	A	C	0.684233	-0.00737707	0.0013077	1.3e-08	A	C	0.6896	0.0119	0.0086	0.1681
rs10875622	A	G	0.575365	0.0104621	0.0012291	1.3e-17	A	G	0.5769	-0.0041	0.0087	0.634699
rs11071755	A	G	0.425078	-0.00711401	0.00122819	5.2e-09	A	G	0.4137	-0.0021	0.0082	0.7977
rs11224896	C	T	0.110253	-0.0111605	0.00193872	1.1e-08	C	T	0.0981	-0.0002	0.0136	0.9874
rs112520848	C	G	0.385884	0.00702449	0.00125191	1.8e-08	C	G	0.3838	-0.0055	0.0083	0.5086
rs11258652	A	C	0.236815	-0.0104004	0.00142918	3.7e-13	A	C	0.2409	0.0136	0.0097	0.1619
rs11383197	AG	A	0.675376	0.00719036	0.00129454	2.7e-08	AG	A	0.6916	-0.0108	0.0094	0.2468
rs11682175	C	T	0.472864	0.0069583	0.0012166	1.1e-08	C	T	0.4667	0.0178	0.008	0.0262597
rs11860072	T	C	0.447209	-0.00897773	0.00123952	2.8e-13	T	C	0.4402	-0.0156	0.0082	0.0559204
rs12042846	C	T	0.178874	0.00901497	0.00159014	1.9e-08	C	T	0.1762	-0.016	0.0107	0.1367
rs12140153	T	G	0.095397	-0.0247147	0.00211564	2.4e-31	T	G	0.09	0.0079	0.0149	0.5951
rs12346996	C	T	0.728071	-0.00796106	0.00136459	5e-09	C	T	0.7486	-0.0058	0.0095	0.537901
rs12451365	C	T	0.204638	0.010628	0.00150388	1.5e-12	C	T	0.2029	-0.0027	0.0099	0.786901
rs12657723	T	C	0.321683	0.00818319	0.00129849	2e-10	T	C	0.3258	-0.0058	0.0085	0.4951
rs12992648	G	A	0.282932	-0.00765323	0.00134659	2.4e-08	G	A	0.2664	-0.021	0.0093	0.0241402
rs13033444	G	A	0.282805	0.00974179	0.00135018	3.6e-13	G	A	0.275	-0.0095	0.0094	0.3089
rs13150944	G	A	0.689386	0.00860076	0.0013218	6.8e-11	G	A	0.6849	0.0033	0.0088	0.706999
rs13169872	A	G	0.319196	0.00714	0.00130199	3e-08	A	G	0.32	-0.0029	0.0085	0.7375
rs13263535	T	G	0.468536	-0.00687135	0.00121641	1.6e-08	T	G	0.4786	-0.0009	0.0082	0.9082
rs13284688	C	T	0.206572	0.0150717	0.00149894	1.7e-23	C	T	0.2017	-0.0079	0.0105	0.4509
rs13330072	G	A	0.286953	0.00791082	0.00134123	4.8e-09	G	A	0.2632	0.0007	0.0092	0.9394
rs140506252	T	A	0.022478	-0.0227261	0.0040886	4.3e-08	T	A	0.0168	-0.0495	0.0359	0.1679
rs1546977	G	A	0.439655	0.00827718	0.00122321	1e-11	G	A	0.4407	0.0099	0.0083	0.2347
rs17265513	C	T	0.199401	0.00913188	0.00151965	2e-09	C	T	0.1929	-0.0136	0.0104	0.1927
rs174541	C	T	0.360451	0.00988214	0.00126293	4.4e-15	C	T	0.3613	-0.0025	0.0084	0.7663
rs17502738	C	T	0.195889	-0.00870459	0.00153004	2e-08	C	T	0.194	-0.0048	0.0104	0.6462
rs1883048	C	T	0.523561	0.00787143	0.00122313	1.8e-10	C	T	0.5422	0.015	0.0081	0.0648201
rs1931175	G	C	0.383828	0.00776325	0.00124756	4.6e-10	G	C	0.3775	-0.0014	0.0085	0.8742
rs2033103	T	C	0.452115	0.00725728	0.00122022	2.6e-09	T	C	0.441	0.0134	0.0084	0.1091
rs2059639	T	C	0.520557	-0.0066823	0.0012172	2.4e-08	T	C	0.5242	-0.0057	0.0082	0.485
rs2099810	G	A	0.49693	-0.00769192	0.00121447	2.8e-10	G	A	0.4933	0.0001	0.008	0.9924
rs2143792	A	G	0.432469	-0.00713406	0.00123401	9.1e-09	A	G	0.4377	0.001	0.0082	0.9045
rs2202323	C	G	0.634126	-0.00758702	0.0012578	1.2e-09	C	G	0.646	-0.003	0.0083	0.7171
rs224111	A	G	0.387694	-0.00798411	0.00124912	1.6e-10	A	G	0.3955	0.0014	0.0082	0.8668
rs2250377	G	A	0.661117	-0.0131561	0.00127975	1.4e-24	G	A	0.6837	0.0053	0.0086	0.5354
rs2284015	G	C	0.259172	0.00771167	0.00138662	4.1e-08	G	C	0.289	-0.0052	0.0093	0.574
rs2370926	C	T	0.366474	-0.00813213	0.00126359	1.7e-10	C	T	0.3437	0.0063	0.0084	0.4539
rs2431108	C	T	0.328723	0.0129827	0.00129028	7.7e-24	C	T	0.3242	0.0131	0.0086	0.129
rs2653349	G	A	0.785223	-0.0165942	0.00147827	3.4e-29	G	A	0.8023	-0.0001	0.0103	0.9933
rs2699869	C	A	0.545872	-0.00678084	0.00121774	3.1e-08	C	A	0.5543	-0.0054	0.008	0.498101
rs271057	T	C	0.751573	-0.00866783	0.00140414	6.5e-10	T	C	0.7512	0.0057	0.0092	0.5336
rs2769916	A	G	0.688617	0.00875328	0.00131344	1.7e-11	A	G	0.689	-0.0035	0.0092	0.7083
rs2786547	T	C	0.176896	-0.0107673	0.00158775	1e-11	T	C	0.1915	0.0134	0.0105	0.1998
rs285815	A	T	0.544465	-0.00753009	0.00121983	5.8e-10	A	T	0.5604	-0.0058	0.0082	0.475501
rs2943023	T	C	0.419803	-0.00710422	0.00123055	7.4e-09	T	C	0.4572	-0.0016	0.0084	0.8452
rs295278	A	G	0.394519	-0.00787804	0.00124238	2.2e-10	A	G	0.4182	-0.0125	0.0081	0.1258
rs301817	A	C	0.5894	0.00734402	0.00123666	1.6e-09	A	G	0.0001	1.8612	1.227	0.1293
rs301817	A	C	0.5894	0.00734402	0.00123666	1.6e-09	A	C	0.573	0.0038	0.0085	0.6553
rs34262487	A	C	0.072003	-0.0145107	0.00235463	1.2e-09	A	C	0.0727	0.002	0.0156	0.9003
rs35039375	G	A	0.091832	0.0136431	0.00210973	8.7e-11	G	A	0.0872	-0.0092	0.0144	0.5232
rs350785	C	T	0.884524	-0.0126479	0.00190975	1.5e-11	C	T	0.8839	0.0235	0.0127	0.0635697
rs351776	C	A	0.549518	0.00755367	0.00122072	8.4e-10	C	A	0.5402	-0.0212	0.0084	0.01136
rs35851551	G	A	0.101504	-0.011194	0.00202654	3.5e-08	G	A	0.0835	-0.006	0.016	0.7052
rs378421	A	G	0.41729	0.00697888	0.0012384	2.4e-08	A	G	0.4088	0.0044	0.009	0.6262
rs3799380	C	T	0.200274	-0.00890214	0.00151371	1.3e-08	C	T	0.1832	-0.0258	0.0104	0.0128801
rs3810484	G	A	0.443696	-0.00684147	0.001222	2.2e-08	G	A	0.4342	-0.0113	0.0085	0.1832
rs385199	C	A	0.227862	-0.0209131	0.0014497	7.5e-47	C	A	0.206	-0.0266	0.0099	0.00737802
rs3935190	A	G	0.536252	0.00801432	0.00122354	5.4e-11	A	G	0.5315	0	0.0084	0.9964
rs4511908	G	T	0.580907	0.00726347	0.00128337	1.4e-08	G	T	0.5707	-0.0013	0.0087	0.8805
rs4604518	A	G	0.453526	-0.00691205	0.00122091	1.4e-08	A	G	0.4704	0.0225	0.0082	0.00638499
rs467897	A	G	0.677609	-0.00955698	0.00130107	2.6e-13	A	G	0.6886	-0.0131	0.0087	0.1314
rs60222088	A	C	0.147267	-0.0112358	0.00172293	6.4e-11	A	C	0.1731	0.0059	0.0115	0.6061
rs60920123	A	G	0.433192	-0.00763778	0.00122697	4.5e-10	A	G	0.4187	-0.0041	0.0083	0.6226
rs61332968	GA	G	0.288661	0.00785019	0.0013472	4.2e-09	GA	G	0.3075	0.0037	0.0088	0.673
rs614987	C	A	0.614205	0.0110217	0.00124925	7.5e-19	C	A	0.6228	-0.0152	0.0083	0.0675694
rs62189006	G	A	0.092801	-0.0120943	0.0020982	8.3e-09	G	A	0.0953	0.0233	0.0136	0.0873595
rs6452787	G	A	0.463847	-0.00772931	0.0012169	2e-10	G	A	0.4723	0.0108	0.0079	0.1738
rs6665690	C	A	0.170043	-0.00923907	0.00161461	6e-09	C	A	0.1697	0.0034	0.0107	0.751701
rs6919087	G	T	0.3124	-0.0107806	0.0013114	1e-16	G	T	0.3075	-0.0074	0.0088	0.4007
rs73817091	T	C	0.042467	0.0165127	0.00302224	3.8e-08	T	C	0.0385	0.0002	0.0205	0.9912
rs7422655	T	C	0.736885	-0.00783348	0.00137827	1.1e-08	T	C	0.7279	0.0105	0.009	0.2433
rs7423968	G	A	0.428827	-0.00767586	0.00123216	4.8e-10	G	A	0.4379	0.0002	0.008	0.9841
rs75022160	T	C	0.137254	-0.00988485	0.00176929	1.7e-08	T	C	0.1274	0.0184	0.0129	0.1548
rs76257331	A	G	0.198266	0.00867666	0.0015218	1.2e-08	A	G	0.1921	-0.0202	0.0102	0.0472498
rs76824303	C	A	0.099416	-0.0117977	0.00207749	1.7e-08	C	A	0.1045	-0.0039	0.0143	0.786001
rs77154532	G	A	0.358326	-0.00769324	0.0012705	1.4e-09	G	A	0.3769	-0.0129	0.0089	0.1486
rs7814873	T	C	0.617006	-0.00720972	0.00126385	1.5e-08	T	C	0.6084	-0.0074	0.0085	0.3843
rs785145	G	T	0.431455	0.0069889	0.00122527	1e-08	G	T	0.437	-0.004	0.008	0.6173
rs80163246	C	T	0.117455	0.0119129	0.00188438	1.4e-10	C	T	0.1091	-0.0055	0.0131	0.6738
rs908442	T	A	0.408654	-0.0102781	0.00123558	1.4e-16	T	A	0.4	0.0137	0.0084	0.1021
rs910187	A	G	0.373967	-0.00731754	0.00125594	4.9e-09	A	G	0.3567	-0.0049	0.0089	0.5806
rs9287862	T	C	0.913226	-0.0122526	0.00215162	2e-08	T	C	0.9108	-0.0158	0.0142	0.2657
rs9309116	T	C	0.652831	0.00737914	0.00127277	3.9e-09	T	C	0.6451	-0.0153	0.0084	0.0694704
rs936944	A	G	0.837821	-0.00913528	0.00164374	3.2e-08	A	G	0.8615	0.0095	0.0117	0.4159
rs9389556	G	C	0.260947	0.00841517	0.00138285	9.7e-10	G	C	0.2515	0.0295	0.0092	0.001305
rs9460110	C	T	0.369782	0.00735568	0.00125751	8.4e-09	C	T	0.3481	-0.0083	0.009	0.3591
rs962247	A	G	0.476801	-0.00796355	0.00122493	5.7e-11	A	G	0.4732	0.0121	0.0082	0.1375
rs971415	G	A	0.122378	-0.0110652	0.00185108	1.2e-09	G	A	0.1386	0.0097	0.0116	0.403
rs9939355	T	C	0.557671	-0.00726404	0.00122438	4.5e-09	T	C	0.5644	0.0034	0.0085	0.690799
rs9965170	A	G	0.423393	-0.0136374	0.00122874	7.8e-29	A	G	0.4348	-0.0035	0.008	0.664
SNP	Exposure						Outcome
	Effect allele	Other allele	Effect allele frequency	Beta	Standard error (SE)	P value	Effect allele	Other allele	Effect allele frequency	Beta	Standard error (SE)	P value
Daytime dozing
rs11242450	T	C	0.523658	-0.00684374	0.00103423	3.7e-11	T	C	0.5337	-0.003	0.0086	0.7248
rs13010456	G	A	0.405192	-0.00765292	0.00105238	3.5e-13	G	A	0.4005	0.0146	0.0083	0.0801106
rs13284688	C	T	0.207093	0.00943562	0.00127168	1.2e-13	C	T	0.2017	-0.0079	0.0105	0.4509
rs1566362	C	T	0.367775	-0.00667814	0.00107017	4.4e-10	C	T	0.3712	0.0164	0.0086	0.0570204
rs17356118	G	A	0.231686	0.00724104	0.00122089	3e-09	G	A	0.2285	0.002	0.0096	0.8308
rs1846644	C	T	0.408096	0.0113033	0.00104921	4.6e-27	C	T	0.4084	0.0071	0.0083	0.3926
rs2160515	G	A	0.437142	0.00579609	0.00104739	3.1e-08	G	A	0.451	-0.0025	0.0081	0.7618
rs2787120	G	A	0.168023	-0.0076454	0.00137677	2.8e-08	G	A	0.1866	0.0116	0.0105	0.2714
rs285793	A	G	0.539876	-0.00659389	0.00103647	2e-10	A	G	0.5529	-0.0096	0.0081	0.2396
rs3122170	A	C	0.770296	-0.00923866	0.00122955	5.7e-14	A	C	0.7926	-0.0014	0.0101	0.8906
rs34478464	T	C	0.191618	0.00884349	0.00130728	1.3e-11	T	C	0.1915	-0.0112	0.0104	0.2822
rs4665972	C	T	0.604477	-0.00670863	0.00105828	2.3e-10	C	T	0.6019	-0.0164	0.0082	0.0453096
rs4765939	C	G	0.418059	0.00615748	0.00104625	4e-09	C	G	0.4086	-0.0093	0.0089	0.2966
rs553314	C	T	0.635125	-0.00667767	0.00107752	5.7e-10	C	T	0.6533	-0.0274	0.0087	0.00159702
rs55767040	C	T	0.302656	-0.0071323	0.0011276	2.5e-10	C	T	0.2998	0.0049	0.0088	0.576901
rs56143617	T	C	0.179101	-0.00790141	0.00134823	4.6e-09	T	C	0.1861	-0.0144	0.0106	0.1737
rs57746981	T	C	0.35614	-0.0068978	0.00107605	1.5e-10	T	C	0.3642	0.02	0.0084	0.0171301
rs59262698	C	T	0.413259	-0.00667591	0.00104583	1.7e-10	C	T	0.418	0.0157	0.0082	0.0556698
rs62519822	A	G	0.11231	0.00955909	0.00163189	4.7e-09	A	G	0.117	-0.0051	0.0125	0.6853
rs6923811	C	T	0.322762	-0.00658704	0.00110425	2.4e-09	C	T	0.293	-0.0277	0.0089	0.00178801
rs7207582	G	A	0.228698	-0.00847086	0.0012272	5.1e-12	G	A	0.2096	-0.0252	0.0098	0.01044
rs7476897	A	G	0.319441	-0.00698564	0.00110372	2.5e-10	A	G	0.3052	0.0072	0.0086	0.4016
rs7607363	G	A	0.437902	0.00601044	0.00103976	7.4e-09	G	A	0.4389	-0.0051	0.0081	0.523701
rs8015449	G	A	0.461183	-0.00619355	0.00103579	2.2e-09	G	A	0.4568	0.0014	0.0081	0.8661
rs825127	G	T	0.468559	-0.00582842	0.00103356	1.7e-08	G	T	0.4791	0.0023	0.0087	0.7904
rs843372	T	C	0.770761	-0.00823882	0.00122855	2e-11	T	C	0.7609	0.0214	0.0096	0.0260298

## Sheet: Data S4
Supplementary Data S4. Included SNPs for MR analysis in the European replication dataset
SNP	Exposure						Outcome
	Effect allele	Other allele	Effect allele frequency	Beta	Standard error (SE)	P value	Effect allele	Other allele	Effect allele frequency	Beta	Standard error (SE)	P value
Ever smoking
rs10179482	A	G	0.485465	0.00577322	0.00100719	9.9e-09	A	G	0.4401	-0.0022	0.0206	0.9154
rs10212155	A	G	0.852761	0.0103549	0.0014227	3.4e-13	A	G	0.7838	0.0018	0.025	0.9418
rs10774625	G	A	0.503725	-0.00659074	0.00100322	5e-11	G	A	0.5698	0.0449	0.0206	0.02939
rs10863714	G	A	0.576592	-0.00581572	0.00101584	1e-08	G	A	0.597	0.0203	0.0208	0.3298
rs10952199	T	C	0.426753	-0.00687133	0.00101666	1.4e-11	T	C	0.4458	0.0018	0.0206	0.9321
rs10956808	G	T	0.422058	-0.00671424	0.00102021	4.7e-11	G	T	0.4963	-0.0142	0.0204	0.4867
rs10988799	T	C	0.528587	0.00594728	0.00100781	3.6e-09	T	C	0.4902	0.005	0.0205	0.8064
rs11165623	A	G	0.504402	0.00549631	0.00100408	4.4e-08	A	G	0.426	0.0121	0.0206	0.5572
rs1124639	C	T	0.554782	0.00659743	0.00101067	6.7e-11	C	T	0.4881	-0.0021	0.0204	0.9192
rs1150023	C	A	0.737332	-0.00645478	0.00114314	1.6e-08	C	A	0.757	-0.0088	0.0237	0.7123
rs1174864	A	G	0.550251	0.00620597	0.00101121	8.4e-10	A	G	0.5856	0.0006	0.0208	0.9757
rs12209519	G	A	0.408089	0.00569138	0.0010262	2.9e-08	G	A	0.3671	0.0234	0.0212	0.2709
rs12272735	G	A	0.392103	0.00578069	0.00102721	1.8e-08	G	A	0.3832	-0.0002	0.021	0.9911
rs12333760	C	T	0.165187	-0.00828091	0.00135516	9.9e-10	C	T	0.2277	-0.029	0.0242	0.2306
rs12450028	T	C	0.34525	0.0061305	0.00105543	6.3e-09	T	C	0.3384	0.0144	0.0217	0.5056
rs1246265	C	T	0.69544	0.00606934	0.00109368	2.9e-08	C	T	0.7177	-0.0158	0.0227	0.4876
rs12902636	T	C	0.502529	-0.00594352	0.00100783	3.7e-09	T	C	0.5944	0.0352	0.0208	0.0903296
rs13001103	G	C	0.465892	-0.00568156	0.00101141	1.9e-08	G	C	0.4846	-0.0019	0.0205	0.9275
rs13162305	T	A	0.335129	0.00599007	0.00107096	2.2e-08	T	A	0.3332	-0.0179	0.0217	0.4102
rs1322525	G	A	0.36713	0.00638877	0.0010432	9.1e-10	G	A	0.2798	-0.0269	0.0228	0.2381
rs1324481	G	T	0.681417	0.00689667	0.00107876	1.6e-10	G	T	0.6954	0.0419	0.0222	0.05868
rs13246563	G	C	0.544302	-0.0066311	0.00100999	5.2e-11	A	C	0.004043	0.0977	0.1832	0.5938
rs13246563	G	C	0.544302	-0.0066311	0.00100999	5.2e-11	G	C	0.6051	0.0343	0.021	0.103
rs1363101	G	T	0.520698	-0.00576905	0.00100464	9.3e-09	G	T	0.5247	-0.005	0.0205	0.8083
rs1373178	G	T	0.594204	-0.00624613	0.00102739	1.2e-09	G	T	0.6296	0.0067	0.0211	0.749899
rs150294	G	A	0.401317	-0.00755197	0.00102857	2.1e-13	G	A	0.4332	0.0155	0.0206	0.453
rs1549212	T	C	0.626251	-0.00662977	0.00103902	1.8e-10	T	C	0.6577	-0.0194	0.0216	0.3693
rs1718705	C	G	0.317331	0.00646178	0.00108421	2.5e-09	C	G	0.2991	-0.003	0.0221	0.8904
rs17584022	A	G	0.288018	-0.00659301	0.00110867	2.7e-09	A	G	0.2858	-0.0451	0.0227	0.0466305
rs1876066	C	T	0.497781	-0.00569426	0.00101351	1.9e-08	C	T	0.4028	0.0088	0.0208	0.673501
rs1899896	T	C	0.297037	0.00723263	0.00110301	5.5e-11	T	C	0.2629	0.027	0.0232	0.2435
rs2155292	G	A	0.387722	0.0147459	0.00103067	2e-46	G	A	0.6258	0.0101	0.0212	0.633501
rs2175207	G	A	0.159486	0.00760405	0.00137126	2.9e-08	G	A	0.2089	-0.0184	0.0252	0.4638
rs2183573	G	A	0.572269	-0.0058352	0.00101582	9.2e-09	G	A	0.6891	0.0329	0.0221	0.1364
rs2516436	G	C	0.527401	-0.00572808	0.00100531	1.2e-08	G	C	0.5209	0.033	0.0211	0.1185
rs28809490	A	G	0.309077	-0.00633021	0.00108783	5.9e-09	A	G	0.2514	-0.0364	0.0242	0.1325
rs303753	A	G	0.346408	-0.00607647	0.00106424	1.1e-08	A	G	0.352	-0.0099	0.0214	0.642
rs35498642	T	C	0.392512	-0.00624463	0.00102836	1.3e-09	T	C	0.4041	-0.0242	0.0208	0.2448
rs35892365	T	C	0.243677	-0.00670967	0.00119592	2e-08	T	C	0.3738	-0.0075	0.0214	0.7252
rs3783177	G	T	0.238285	-0.00728636	0.00118308	7.3e-10	G	T	0.2199	0.0042	0.0246	0.8643
rs3790286	C	T	0.542753	0.00559103	0.00101284	3.4e-08	C	T	0.4444	-0.0007	0.0206	0.9746
rs41513151	A	G	0.216228	0.00725566	0.00122102	2.8e-09	A	G	0.2029	0.0094	0.0254	0.7104
rs4422110	T	C	0.534619	-0.00884447	0.00100653	1.5e-18	T	C	0.4375	-0.0053	0.0206	0.7962
rs465646	A	G	0.84077	-0.0117393	0.0013743	1.3e-17	A	G	0.8013	-0.0282	0.0258	0.2742
rs4680392	C	T	0.673873	0.00615747	0.00107329	9.6e-09	C	T	0.6926	0.0172	0.0222	0.4382
rs4856598	C	A	0.62769	-0.00839393	0.00104871	1.2e-15	C	A	0.7169	0.0413	0.0227	0.0695697
rs528301	A	G	0.554847	0.00759775	0.00100892	5.1e-14	A	G	0.6399	0.0369	0.0213	0.0827904
rs529206	T	C	0.589177	-0.00585495	0.00103212	1.4e-08	T	C	0.5911	-0.0039	0.0209	0.8532
rs55864295	G	A	0.185129	-0.00737455	0.00129114	1.1e-08	G	A	0.1821	0.0282	0.0264	0.2847
rs56166763	C	G	0.368511	-0.00582081	0.00104103	2.3e-08	C	G	0.359	0.0593	0.0214	0.00552103
rs58400863	A	G	0.341099	-0.00632706	0.00106405	2.7e-09	A	G	0.3537	0.0087	0.0214	0.684
rs61785503	T	C	0.23512	0.00704819	0.00118258	2.5e-09	T	C	0.2167	-0.0315	0.0248	0.2044
rs6265	T	C	0.18847	-0.00837849	0.00128362	6.7e-11	T	C	0.1536	0.0351	0.0282	0.2137
rs6438208	A	G	0.25141	-0.00655943	0.00120129	4.8e-08	A	G	0.2724	0.0183	0.0231	0.4281
rs6499595	C	G	0.397268	-0.00654215	0.00102622	1.8e-10	C	G	0.3688	-0.0366	0.0215	0.0882999
rs67716713	A	C	0.488327	-0.00728581	0.00100396	4e-13	A	C	0.4867	-0.0036	0.0204	0.8584
rs7014143	C	A	0.586417	0.00602856	0.00108012	2.4e-08	C	A	0.581	-0.0387	0.0209	0.0643398
rs7024687	G	A	0.522154	-0.00582717	0.00101691	1e-08	G	A	0.6104	-0.0379	0.021	0.0716506
rs71580759	C	T	0.222323	-0.00681164	0.00120836	1.7e-08	C	T	0.2422	-0.0124	0.0239	0.6037
rs7162423	T	C	0.444196	-0.00561656	0.00101048	2.7e-08	T	C	0.4372	-0.0348	0.0206	0.0906296
rs7216173	T	A	0.781979	-0.00718666	0.00123277	5.6e-09	T	A	0.8256	-0.027	0.027	0.3159
rs72706955	T	C	0.150042	-0.00770884	0.00140594	4.2e-08	T	C	0.2289	-0.015	0.0245	0.541101
rs73058737	T	G	0.288033	0.00615596	0.00111382	3.3e-08	T	G	0.3105	0.0058	0.0222	0.792801
rs7572027	T	C	0.81255	0.00709608	0.00128534	3.4e-08	T	C	0.837	-0.0349	0.0276	0.2053
rs7585579	G	C	0.492074	0.00647236	0.00101421	1.8e-10	G	C	0.4596	0.0123	0.0206	0.5488
rs75919030	C	T	0.262188	-0.0067996	0.00114564	2.9e-09	C	T	0.2597	0.0059	0.0232	0.8008
rs763053	C	T	0.225654	-0.00842129	0.00120641	2.9e-12	C	T	0.3479	-0.0117	0.0214	0.5851
rs7758291	C	A	0.684258	0.00602251	0.0010797	2.4e-08	C	A	0.7163	0.0078	0.0227	0.7302
rs77878475	A	T	0.084235	-0.0116695	0.00187524	4.9e-10	A	T	0.09738	-0.0061	0.0349	0.8609
rs7870475	C	T	0.475284	0.00565884	0.00100528	1.8e-08	C	T	0.5484	0.0308	0.0205	0.1326
rs7901348	G	T	0.551902	-0.00602763	0.00101703	3.1e-09	G	T	0.5268	-0.009	0.0205	0.6591
rs7969559	G	A	0.720249	-0.0062217	0.00111792	2.6e-08	G	A	0.6463	-0.0139	0.0214	0.515
rs899632	C	T	0.389049	-0.00702938	0.00103262	9.9e-12	C	T	0.3555	0.0221	0.0213	0.2988
rs904592	T	C	0.482639	0.00569212	0.00101322	1.9e-08	T	C	0.3997	0.0385	0.0208	0.0642895
rs905871	G	A	0.339517	-0.00583757	0.00106085	3.7e-08	G	A	0.3205	0.0057	0.0219	0.7946
rs9375371	A	G	0.269366	0.00706813	0.00113438	4.6e-10	A	G	0.3295	-0.0189	0.0217	0.3852
rs9423279	G	C	0.656563	-0.00627277	0.00107762	5.9e-09	G	C	0.6015	0.018	0.0211	0.3954
rs9597810	G	C	0.327261	-0.00587358	0.0010721	4.3e-08	G	C	0.323	-0.0086	0.0218	0.6936
rs9835772	T	A	0.243671	0.00656167	0.0011694	2e-08	T	A	0.2293	-0.0224	0.0243	0.3572
rs9845144	A	G	0.272671	0.0065577	0.00114003	8.8e-09	A	G	0.1783	0.0193	0.0268	0.4706
SNP	Exposure						Outcome
	Effect allele	Other allele	Effect allele frequency	Beta	Standard error (SE)	P value	Effect allele	Other allele	Effect allele frequency	Beta	Standard error (SE)	P value
Smoking initiation
rs10260968	A	G	0.597	-0.0203218	0.00360938	1.75e-08	A	G	0.5674	0.0192	0.0206	0.3501
rs10279261	A	G	0.619	-0.0214194	0.00366263	5e-09	A	G	0.6412	-0.0176	0.0213	0.41
rs10498846	T	C	0.473	0.0206103	0.00355561	6.62e-09	T	C	0.5145	0.0213	0.0205	0.2974
rs1050847	T	C	0.505	-0.0216231	0.00358893	1.67e-09	T	C	0.5067	0.0052	0.0205	0.7984
rs10905461	C	T	0.718	-0.0239554	0.00414505	7.35e-09	C	T	0.8408	0.0116	0.0278	0.677901
rs11057005	G	A	0.43	-0.0209298	0.00357892	4.85e-09	G	A	0.5467	0.0666	0.0206	0.00125
rs11078713	G	A	0.454	-0.0201721	0.00360561	2.23e-08	G	A	0.5338	0.0145	0.0206	0.4825
rs1154693	G	A	0.856	0.0326217	0.00491232	3.12e-11	G	A	0.7838	0.0019	0.025	0.9408
rs1160685	G	C	0.478	0.0207724	0.00358893	7.2e-09	G	C	0.3783	-0.012	0.0211	0.5715
rs11658881	G	A	0.418	0.0201357	0.00361066	2.43e-08	G	A	0.386	0.0272	0.021	0.1935
rs11712680	C	A	0.174	-0.0270476	0.00457843	3.51e-09	C	A	0.1391	-0.0079	0.0297	0.7914
rs117143374	C	T	0.12	0.0292897	0.00526909	2.76e-08	C	T	0.1048	0.0189	0.0333	0.5689
rs11872397	A	G	0.252	-0.0247725	0.00409477	1.43e-09	A	G	0.2207	0.0089	0.0247	0.7171
rs12025237	C	A	0.124	-0.0329992	0.00533915	6.52e-10	C	A	0.2007	-0.0011	0.0258	0.9668
rs12042107	C	T	0.527	-0.0222834	0.0035682	4.22e-10	C	T	0.3832	-0.0453	0.0211	0.0317497
rs12112638	G	A	0.275	-0.024526	0.00404299	1.34e-09	G	A	0.2796	-0.0252	0.0227	0.2664
rs12186738	T	G	0.154	-0.0332644	0.00502051	3.42e-11	T	G	0.1435	0.0138	0.0289	0.633
rs12333760	C	T	0.204	-0.0290467	0.00480127	1.44e-09	C	T	0.2277	-0.029	0.0242	0.2306
rs12356821	C	G	0.14	0.03937	0.0050491	6.27e-15	C	G	0.1534	-0.0404	0.0286	0.1574
rs12441907	A	C	0.186	-0.0292051	0.00452262	1.06e-10	A	C	0.1864	-0.0146	0.0264	0.578599
rs12474587	T	G	0.404	0.0276329	0.00358234	1.25e-14	T	G	0.3472	-0.0095	0.0214	0.655901
rs12545053	G	A	0.397	0.0202808	0.00363668	2.43e-08	G	A	0.4126	0.0027	0.0208	0.8952
rs12632110	G	A	0.647	-0.0233768	0.00375292	4.78e-10	G	A	0.7033	-0.009	0.0225	0.687999
rs13030994	A	G	0.485	0.0360925	0.0035563	3.56e-24	A	G	0.5718	0.0163	0.0206	0.4291
rs13145728	C	G	0.358	-0.0232512	0.00366263	2.14e-10	C	G	0.3641	0.0566	0.0212	0.00769396
rs13261666	T	G	0.522	-0.0268946	0.00355604	3.9e-14	T	G	0.549	0.027	0.0205	0.1873
rs134529	C	T	0.349	-0.019984	0.00366078	4.85e-08	C	T	0.3329	0.0094	0.0217	0.666201
rs1385108	T	C	0.239	0.0246617	0.00415673	3e-09	T	C	0.2837	-0.0184	0.0228	0.4178
rs1435741	A	G	0.425	0.0294151	0.00359095	2.64e-16	A	G	0.3738	-0.0414	0.021	0.0487304
rs1445649	C	T	0.525	0.0239932	0.00356484	1.68e-11	C	T	0.5096	-0.0011	0.0205	0.9573
rs1555445	T	A	0.337	0.0225548	0.0038234	3.65e-09	T	A	0.4214	0.0015	0.0207	0.9413
rs1565735	A	T	0.212	-0.037618	0.0044613	3.42e-17	A	T	0.1466	-0.0181	0.0288	0.5311
rs1869243	C	T	0.481	0.0197411	0.00356289	2.97e-08	C	T	0.4906	0.0048	0.0204	0.8132
rs1899896	T	C	0.286	0.0264481	0.00388691	1.04e-11	T	C	0.2629	0.027	0.0232	0.2435
rs1971318	T	C	0.141	0.0285074	0.00492533	7.06e-09	T	C	0.1186	-0.0463	0.0319	0.146
rs2046850	T	C	0.187	-0.0248139	0.00447842	3.03e-08	T	C	0.2739	0.0185	0.0228	0.4189
rs2050586	C	G	0.355	-0.0205467	0.00370828	3e-08	C	G	0.3139	0.064	0.022	0.00361501
rs2107300	G	C	0.845	-0.027201	0.00492533	3.27e-08	G	C	0.8505	0.0073	0.0287	0.799
rs2140114	T	C	0.518	-0.0232591	0.00373402	4.7e-10	T	C	0.6041	0.0407	0.0209	0.0513299
rs2186122	T	A	0.561	0.0260573	0.00358602	3.61e-13	T	A	0.6105	0.0297	0.0209	0.1559
rs222449	T	A	0.793	-0.0253208	0.00442796	1.08e-08	T	A	0.7735	0.008	0.0246	0.745399
rs2378662	A	G	0.556	0.0209482	0.00356645	4.16e-09	A	G	0.5652	-0.0106	0.0207	0.609101
rs240963	C	T	0.836	-0.0410444	0.00483712	2.16e-17	C	T	0.8015	-0.0284	0.0258	0.2721
rs2631024	G	A	0.737	-0.0229645	0.00402823	1.18e-08	G	A	0.687	0.0003	0.022	0.9903
rs266047	A	G	0.529	-0.0305098	0.00373855	3.36e-16	A	G	0.5278	-0.0061	0.0204	0.7648
rs3001723	A	G	0.321	0.0335118	0.0038983	8.12e-18	A	G	0.2617	0.0002	0.0232	0.9946
rs301805	G	T	0.559	0.0214679	0.00361329	2.8e-09	G	T	0.6535	0.0142	0.0215	0.5069
rs35702515	T	G	0.162	0.0252442	0.00423093	2.43e-09	T	G	0.1674	0.0204	0.0273	0.4557
rs3800227	G	A	0.701	0.0228121	0.00405809	1.93e-08	G	A	0.678	-0.0068	0.0219	0.7561
rs3801289	C	A	0.351	-0.0220618	0.00373982	3.74e-09	C	A	0.435	-0.0113	0.0207	0.5857
rs3904512	A	G	0.429	-0.0211589	0.0035765	3.23e-09	A	G	0.3936	-0.0382	0.0208	0.0664798
rs4044321	G	A	0.642	-0.0278417	0.00371058	6.08e-14	G	A	0.6614	-0.0138	0.0217	0.5244
rs4236259	G	T	0.499	-0.0247689	0.00355661	3.35e-12	G	T	0.4797	0.0024	0.0206	0.907
rs4352629	T	C	0.492	-0.0275284	0.00356881	1.22e-14	T	C	0.4556	-0.0138	0.0205	0.5007
rs4523689	G	A	0.408	-0.0206091	0.00364321	1.55e-08	G	A	0.4374	-0.002	0.0205	0.9231
rs4543592	C	T	0.468	0.0219314	0.00356244	7.46e-10	C	T	0.3954	-0.0064	0.0209	0.760699
rs4674993	G	A	0.207	-0.0252122	0.00443619	1.32e-08	G	A	0.174	0.0533	0.0268	0.0462903
rs4759228	C	G	0.27	-0.0216913	0.00393413	3.58e-08	C	G	0.2416	-0.0111	0.0239	0.6432
rs4781977	C	T	0.205	-0.0238668	0.00436473	4.54e-08	C	T	0.09228	0.0153	0.0351	0.663599
rs4785836	C	T	0.398	-0.0204704	0.00365894	2.26e-08	C	T	0.4131	-0.0001	0.0207	0.9951
rs578584	T	A	0.605	0.0286801	0.00359627	1.5e-15	T	A	0.643	0.0341	0.0213	0.1081
rs6265	T	C	0.203	-0.0317863	0.00457843	3.77e-12	T	C	0.1536	0.0351	0.0282	0.2137
rs6433897	C	T	0.754	0.0224483	0.00405809	3.16e-08	C	T	0.7454	-0.0038	0.0235	0.8702
rs6508144	G	C	0.563	-0.0206935	0.00358602	7.97e-09	G	C	0.5697	-0.0024	0.0206	0.9069
rs66680800	T	G	0.397	-0.0202716	0.00365268	2.83e-08	T	G	0.396	-0.0311	0.0208	0.1361
rs6669839	T	C	0.204	0.0260041	0.0043955	3.36e-09	T	C	0.1963	-0.0252	0.0258	0.3281
rs6728726	C	T	0.829	0.0354486	0.00473279	6.73e-14	C	T	0.8353	0.044	0.0273	0.1076
rs6788098	T	A	0.623	-0.0313461	0.00368905	1.91e-17	T	A	0.7164	0.0392	0.0227	0.0837896
rs6893752	G	A	0.766	-0.0240995	0.00407356	3.25e-09	G	A	0.7554	-0.0027	0.0238	0.9087
rs7197072	T	C	0.238	-0.0247672	0.0041686	2.77e-09	T	C	0.3512	-0.0256	0.0213	0.2297
rs7224742	T	C	0.595	-0.0207099	0.00365532	1.43e-08	T	C	0.6548	0.0259	0.0215	0.2284
rs72789632	T	C	0.12	-0.0328856	0.00528628	5.02e-10	T	C	0.08219	0.015	0.0366	0.681601
rs72896886	C	G	0.144	-0.0268885	0.00483712	2.75e-08	C	G	0.1644	0.0262	0.0277	0.3439
rs7555507	T	C	0.496	-0.0241444	0.00355604	1.14e-11	T	C	0.4906	-0.0101	0.0204	0.621199
rs7585579	G	C	0.505	0.0223996	0.0037281	1.88e-09	G	C	0.5404	-0.0123	0.0206	0.5488
rs76214862	C	A	0.202	-0.0249903	0.00454745	3.99e-08	C	A	0.235	-0.0278	0.0244	0.2546
rs76608582	A	C	0.0389	-0.0495575	0.00825958	1.94e-09	A	C	0.05803	0.1069	0.0442	0.0155299
rs7921378	C	G	0.463	-0.0254601	0.00355815	8.26e-13	C	G	0.4925	-0.0169	0.0204	0.4068
rs7929518	G	A	0.765	0.0242377	0.00428466	1.56e-08	G	A	0.7421	-0.0176	0.0234	0.4516
rs7938812	G	T	0.424	0.0437914	0.00363668	2.71e-33	G	T	0.6258	0.0101	0.0212	0.6338
rs7969559	G	A	0.688	-0.0243756	0.00395946	7.31e-10	G	A	0.6463	-0.0139	0.0214	0.515
rs9401770	A	G	0.273	0.0277307	0.003986	3.47e-12	A	G	0.3295	-0.0189	0.0217	0.3854
rs9423279	G	C	0.641	-0.0205132	0.00370828	3.21e-08	G	C	0.6015	0.018	0.0211	0.3954
rs9540729	T	A	0.501	-0.0195522	0.00355789	3.82e-08	T	A	0.5382	-0.0151	0.0205	0.4617
rs962625	G	A	0.24	0.0237181	0.00403803	4.37e-09	G	A	0.2003	-0.0288	0.0255	0.2595
rs9835772	T	A	0.235	0.0240472	0.00414237	6.32e-09	T	A	0.2293	-0.0224	0.0243	0.3572
rs993700	C	T	0.766	-0.025928	0.00429163	1.53e-09	C	T	0.7667	-0.001	0.0242	0.9673
SNP	Exposure						Outcome
	Effect allele	Other allele	Effect allele frequency	Beta	Standard error (SE)	P value	Effect allele	Other allele	Effect allele frequency	Beta	Standard error (SE)	P value
Comprehensive smoking index
rs10052591	T	C	0.573358	0.00839979	0.00140216	2.1e-09	T	C	0.5876	-0.013	0.0208	0.5311
rs10282292	C	T	0.361838	0.00896219	0.0014469	5.9e-10	C	T	0.3728	-0.012	0.0212	0.5703
rs10823968	A	T	0.632969	0.00813544	0.00145258	2.1e-08	A	T	0.5246	-0.0056	0.0206	0.785001
rs10879871	T	G	0.343436	-0.00957988	0.00145803	5e-11	T	G	0.3522	-0.0067	0.0214	0.7554
rs10918701	G	A	0.372247	0.00802389	0.00143191	2.1e-08	G	A	0.3675	0.0036	0.0213	0.8639
rs11210229	A	G	0.383666	0.011702	0.00142273	2e-16	A	G	0.3728	-0.0035	0.0211	0.8685
rs112282219	G	A	0.958949	-0.0231662	0.00350418	3.8e-11	G	A	0.97385	0.0429	0.0638	0.5009
rs11255908	T	G	0.743485	-0.0100713	0.00158809	2.3e-10	T	G	0.8408	0.0109	0.0278	0.695
rs113382419	C	A	0.889325	-0.0282339	0.00221376	3e-37	C	A	0.96726	-0.0078	0.0558	0.8896
rs11783093	C	T	0.838811	0.01571	0.00189655	1.2e-16	C	T	0.8752	0.0205	0.0309	0.5082
rs11861214	G	T	0.78364	0.00945079	0.00168455	2e-08	G	T	0.6616	0.0177	0.0216	0.4109
rs11948770	T	C	0.768248	-0.0102364	0.00164524	4.9e-10	T	C	0.7312	0.0292	0.0231	0.2072
rs12202536	A	G	0.512754	-0.00823391	0.00138601	2.8e-09	A	G	0.5403	-0.0269	0.0205	0.1897
rs1221148	C	G	0.587062	0.00916504	0.00140711	7.3e-11	C	G	0.5893	0.024	0.0207	0.2464
rs1246265	T	C	0.30456	-0.00886526	0.00150907	4.2e-09	T	C	0.2823	0.0158	0.0227	0.4876
rs12481282	G	C	0.722343	-0.00894356	0.00154935	7.8e-09	G	C	0.7241	-0.004	0.0229	0.8603
rs12623702	A	G	0.613375	-0.00977238	0.00142787	7.7e-12	A	G	0.5337	-0.0365	0.0206	0.0767998
rs12708665	A	G	0.284632	-0.0090871	0.00153886	3.5e-09	A	G	0.2746	0.0207	0.0229	0.3662
rs12831617	C	T	0.764305	-0.00918459	0.00163314	1.9e-08	C	T	0.8366	0.0023	0.0277	0.9345
rs12967855	A	G	0.331225	0.0081887	0.00147934	3.1e-08	A	G	0.2657	-0.0164	0.023	0.4763
rs13009008	A	G	0.327713	0.00863272	0.00147329	4.6e-09	A	G	0.3771	-0.0126	0.0211	0.550399
rs13016665	C	A	0.576725	-0.00848745	0.0014118	1.8e-09	C	A	0.5277	-0.0063	0.0205	0.7602
rs13153393	A	G	0.883937	-0.0137451	0.00217329	2.5e-10	A	G	0.90713	-0.0027	0.0354	0.9384
rs13296519	G	T	0.606385	-0.00970128	0.00141888	8.1e-12	G	T	0.62	-0.015	0.021	0.4748
rs136233	A	G	0.809084	-0.00995614	0.00176918	1.8e-08	A	G	0.8286	-0.0345	0.0271	0.2022
rs147412694	G	A	0.850009	-0.0115726	0.00194865	2.9e-09	G	A	0.8696	-0.0119	0.0302	0.6936
rs17309874	G	A	0.740357	-0.0112899	0.00158234	9.7e-13	G	A	0.722	0.0244	0.0227	0.2817
rs17553262	A	C	0.884605	-0.0127323	0.00218148	5.3e-09	A	C	0.92993	0.042	0.04	0.2935
rs17576594	G	A	0.7235	0.0109502	0.00155159	1.7e-12	G	A	0.7124	-0.0204	0.0225	0.363
rs1922018	C	T	0.364422	0.0100328	0.00143771	3e-12	C	T	0.3291	0.0346	0.0216	0.1097
rs1931263	G	T	0.510321	-0.00760874	0.0013858	4e-08	G	T	0.575	-0.0075	0.0205	0.7134
rs1933270	T	G	0.363726	0.00921831	0.00143808	1.5e-10	T	G	0.3979	-0.0529	0.0209	0.0113999
rs202645	A	G	0.202939	-0.0101598	0.00172497	3.9e-09	A	G	0.2344	0.0118	0.0242	0.625101
rs2062882	G	A	0.586782	-0.0081103	0.00141998	1.1e-08	G	A	0.5564	0.0198	0.0205	0.3352
rs2254710	C	A	0.236356	0.00899636	0.00163085	3.5e-08	C	A	0.3313	0.0436	0.0218	0.0454098
rs2401924	G	C	0.501955	0.0105718	0.00138906	2.7e-14	G	C	0.5757	-0.011	0.0207	0.5942
rs245774	A	G	0.271691	-0.00901601	0.00155972	7.4e-09	A	G	0.3264	0.0116	0.0218	0.5935
rs2675638	G	A	0.58057	0.00849857	0.00140017	1.3e-09	G	A	0.6177	-0.0076	0.0211	0.719
rs2678670	A	T	0.485528	0.00873079	0.00138756	3.1e-10	A	T	0.4707	0.0303	0.0205	0.1384
rs2838834	C	T	0.699459	-0.00936489	0.00151488	6.3e-10	C	T	0.7472	0.0157	0.0235	0.5038
rs28485305	C	T	0.631482	0.00800666	0.00143887	2.6e-08	C	T	0.6225	0.026	0.0211	0.2166
rs28635466	G	A	0.696005	0.00844234	0.00150481	2e-08	G	A	0.725	0.0087	0.0228	0.7011
rs2867112	T	G	0.834596	0.0147832	0.00188747	4.8e-15	T	G	0.8372	0.0412	0.0275	0.134
rs2890772	G	T	0.413181	-0.0136979	0.00140672	2.1e-22	G	T	0.2493	-0.0021	0.0235	0.9273
rs2894808	T	A	0.922121	-0.0152983	0.0025912	3.5e-09	T	A	0.94386	0.0265	0.0438	0.546
rs317021	T	A	0.814287	-0.011567	0.00179087	1.1e-10	T	A	0.8105	-0.0414	0.0264	0.1162
rs326341	G	A	0.524943	0.00943522	0.00139247	1.2e-11	G	A	0.5516	0.0121	0.0205	0.5562
rs329120	C	T	0.580672	0.00965704	0.00140509	6.3e-12	C	T	0.5774	-0.0247	0.0206	0.2288
rs34866095	A	G	0.686187	-0.00857198	0.00150558	1.2e-08	A	G	0.7581	-0.0214	0.0238	0.3688
rs348809	A	G	0.347637	-0.00828381	0.00145602	1.3e-08	A	G	0.3156	-0.0045	0.022	0.8365
rs35169606	T	G	0.612204	0.00877627	0.00144385	1.2e-09	T	G	0.6375	-0.0147	0.0306	0.6306
rs35175834	G	A	0.78844	-0.0164032	0.00169847	4.6e-22	G	A	0.7777	-0.0088	0.0245	0.7196
rs35343344	C	A	0.732713	0.00918144	0.00159594	8.8e-09	C	A	0.7613	0.0448	0.024	0.0623003
rs359243	T	C	0.392886	-0.00871975	0.00142539	9.5e-10	T	C	0.3623	-0.0008	0.0213	0.9692
rs369230	G	T	0.307565	-0.00908882	0.001511	1.8e-09	G	T	0.3627	-0.0086	0.0215	0.6902
rs3742365	T	C	0.595136	-0.0107929	0.0014159	2.5e-14	T	C	0.5626	-0.0139	0.0206	0.5007
rs3769949	T	A	0.527845	-0.00825646	0.00138563	2.5e-09	T	A	0.7168	0.043	0.0226	0.0572598
rs3811038	T	C	0.723852	-0.00954466	0.00155745	8.9e-10	T	C	0.7696	0.0225	0.0245	0.3592
rs3896224	A	G	0.585286	0.00962696	0.00141792	1.1e-11	A	G	0.5062	0.0185	0.0205	0.3668
rs421983	T	C	0.519028	0.00870743	0.00138561	3.3e-10	T	C	0.4361	-0.0196	0.0206	0.3398
rs4391802	A	G	0.707464	0.0103191	0.00152789	1.4e-11	A	G	0.7595	-0.0202	0.024	0.3985
rs4473348	A	T	0.249978	-0.0104317	0.00159675	6.4e-11	A	T	0.2334	0.011	0.0242	0.6502
rs4543592	T	C	0.519912	-0.00866243	0.0013891	4.5e-10	T	C	0.6046	0.0064	0.0209	0.760699
rs4568549	C	A	0.503149	-0.00762068	0.00138689	3.9e-08	C	A	0.5863	-0.0113	0.0208	0.5874
rs4571506	C	T	0.539523	0.00787701	0.00139172	1.5e-08	C	T	0.5444	0.014	0.0205	0.4964
rs4671357	T	C	0.518819	-0.00944175	0.00138991	1.1e-11	T	C	0.3945	0.0116	0.021	0.580301
rs4731925	C	T	0.315607	-0.00829239	0.00149022	2.6e-08	C	T	0.2891	0.0323	0.0225	0.1513
rs4814873	C	T	0.76659	0.00971214	0.00163637	2.9e-09	C	T	0.7574	-0.003	0.0238	0.8997
rs4949465	T	C	0.869552	-0.0116055	0.00205788	1.7e-08	T	C	0.8298	0.0295	0.0275	0.2835
rs4957528	A	C	0.208497	-0.0101225	0.00172212	4.2e-09	A	C	0.1455	0.0087	0.029	0.7635
rs530916	A	G	0.439502	-0.00782281	0.00139461	2e-08	A	G	0.4021	-0.0185	0.0209	0.375
rs549845	G	A	0.301161	0.0112613	0.00150857	8.3e-14	G	A	0.2637	-0.003	0.0232	0.8984
rs57611503	G	A	0.484578	0.00774344	0.00141026	4e-08	G	A	0.5113	-0.0005	0.0206	0.982
rs6011779	C	T	0.191239	0.0191152	0.00176364	2.3e-27	C	T	0.2413	-0.0407	0.024	0.0893203
rs60952428	T	C	0.909149	0.0134109	0.00241933	3e-08	T	C	0.90669	-0.0094	0.0352	0.7892
rs6119897	G	A	0.761716	-0.0128038	0.00162704	3.6e-15	G	A	0.6769	-0.0026	0.0219	0.9039
rs61796681	A	T	0.912365	-0.0134163	0.00244752	4.2e-08	A	T	0.90473	0.0466	0.0349	0.1823
rs62098013	G	A	0.63991	-0.00856663	0.00145676	4.1e-09	G	A	0.6482	0.0146	0.0215	0.4956
rs62135536	C	T	0.968256	0.0243444	0.00396165	8e-10	C	T	0.95703	0.0912	0.0504	0.0707701
rs62155874	A	G	0.87336	-0.0169073	0.00208546	5.2e-16	A	G	0.8931	0.0307	0.0335	0.359
rs62175972	T	C	0.965939	0.0217461	0.00385678	1.7e-08	T	C	0.98353	0.0554	0.0773	0.4738
rs624833	T	G	0.694697	0.00928567	0.00150361	6.6e-10	T	G	0.6414	0.0031	0.0214	0.8864
rs6562474	C	G	0.650606	0.00836914	0.0014611	1e-08	C	G	0.5586	-0.0072	0.0207	0.7264
rs6598539	T	C	0.488672	-0.00815056	0.00138941	4.5e-09	T	C	0.4796	-0.0241	0.0205	0.2396
rs6692614	C	G	0.42081	-0.00781565	0.00140722	2.8e-08	C	G	0.4855	-0.0127	0.0204	0.5322
rs6741228	T	C	0.433309	0.00793282	0.00140363	1.6e-08	T	C	0.5261	0	0.0206	1
rs67596067	G	A	0.648812	-0.00887666	0.00145843	1.2e-09	G	A	0.7189	-0.0095	0.0226	0.676
rs6778080	T	C	0.267372	0.0111141	0.00156621	1.3e-12	T	C	0.2146	0.0345	0.0248	0.1641
rs6779302	G	T	0.632921	-0.00875253	0.0014392	1.2e-09	G	T	0.6414	-0.0022	0.0213	0.9193
rs6935954	A	G	0.421108	0.0095817	0.00140192	8.2e-12	A	G	0.3423	-0.0014	0.0215	0.9498
rs6962772	A	G	0.845551	0.011064	0.00191645	7.8e-09	A	G	0.7756	0.0286	0.0243	0.2388
rs7039819	G	A	0.427307	0.00873433	0.00140501	5.1e-10	G	A	0.4507	0.002	0.0205	0.9228
rs7077678	C	T	0.623429	0.00855025	0.00143575	2.6e-09	C	T	0.6077	-0.0607	0.0209	0.003748
rs71367545	G	A	0.790533	-0.0103197	0.0017038	1.4e-09	G	A	0.7829	-0.0066	0.0249	0.792301
rs7155595	A	C	0.674282	-0.00885162	0.00148508	2.5e-09	A	C	0.699	-0.031	0.0222	0.1641
rs71627581	G	A	0.888811	0.0132566	0.00219871	1.6e-09	G	A	0.8274	-0.0218	0.0273	0.4249
rs72674867	A	T	0.764568	0.00898766	0.00163396	3.8e-08	A	T	0.6281	0.0083	0.0212	0.6965
rs72678864	G	A	0.828591	0.0123829	0.0018387	1.6e-11	G	A	0.8587	-0.0095	0.0294	0.746
rs732083	G	A	0.333362	0.00834823	0.00147311	1.5e-08	G	A	0.3186	0.0306	0.0219	0.1615
rs73220544	A	C	0.842295	-0.0108189	0.0019126	1.5e-08	A	C	0.7536	0.0131	0.0238	0.5824
rs7333559	G	A	0.211711	0.01074	0.00170716	3.2e-10	G	A	0.1641	-0.0037	0.0277	0.8943
rs74086911	G	A	0.925459	0.0148021	0.00264197	2.1e-08	G	A	0.94512	0.0014	0.0444	0.9746
rs7519626	C	T	0.323676	0.00842015	0.00147893	1.2e-08	C	T	0.3841	0.0049	0.021	0.8144
rs7528604	G	A	0.565613	0.00965269	0.00140141	5.7e-12	G	A	0.626	0.0396	0.0211	0.0605606
rs7553348	G	A	0.437656	0.00963399	0.00139643	5.2e-12	G	A	0.5102	-0.0063	0.0203	0.758501
rs7569203	A	C	0.688725	-0.0107595	0.0015002	7.4e-13	A	C	0.5992	-0.0203	0.0209	0.3329
rs75742406	G	A	0.738854	0.00961948	0.00158486	1.3e-09	G	A	0.7211	0.0316	0.0228	0.167
rs76608582	C	A	0.953011	0.0216317	0.00344003	3.2e-10	C	A	0.94197	-0.1069	0.0442	0.0155299
rs7766610	C	A	0.182634	0.0125839	0.00179283	2.2e-12	C	A	0.2871	0.0269	0.0227	0.2369
rs7807019	A	G	0.540327	-0.0104211	0.00139062	6.7e-14	A	G	0.418	0.0256	0.0207	0.2146
rs8042134	T	G	0.541083	-0.00994136	0.0014011	1.3e-12	T	G	0.5094	-0.0068	0.0205	0.7391
rs8042849	C	T	0.34229	0.0192164	0.00146183	1.8e-39	C	T	0.356	0.0206	0.0214	0.3352
rs812887	A	G	0.414385	0.00824801	0.00141024	5e-09	A	G	0.4282	-0.0354	0.0207	0.0873595
rs860326	C	T	0.427696	0.00833808	0.0014023	2.7e-09	C	T	0.562	-0.0139	0.0206	0.5012
rs8614	C	A	0.817489	-0.0114612	0.00179679	1.8e-10	C	A	0.8453	0.0496	0.0284	0.0811204
rs889398	C	T	0.588005	0.0092407	0.00141367	6.3e-11	C	T	0.574	-0.005	0.0209	0.8107
rs9435340	T	A	0.344234	0.00834773	0.00146424	1.2e-08	T	A	0.2963	0.0009	0.0223	0.9686
rs9842947	C	T	0.326165	-0.00877189	0.00148073	3.1e-09	C	T	0.3071	-0.0179	0.0222	0.4211
rs986391	G	A	0.366555	0.0111388	0.0014379	9.4e-15	G	A	0.3426	0.0078	0.0217	0.7193
rs9919670	G	A	0.612185	-0.0152438	0.00142114	7.6e-27	G	A	0.3747	-0.0099	0.0211	0.6413
SNP	Exposure						Outcome
	Effect allele	Other allele	Effect allele frequency	Beta	Standard error (SE)	P value	Effect allele	Other allele	Effect allele frequency	Beta	Standard error (SE)	P value
Alcohol frequency
rs10188314	T	C	0.470852	-0.0197869	0.00303605	7.2e-11	T	C	0.5219	-0.0012	0.0204	0.9517
rs10792669	G	A	0.505254	0.0174322	0.00304065	9.9e-09	G	A	0.4635	-0.0155	0.0205	0.4496
rs11039429	T	C	0.454624	-0.0235595	0.00303737	8.7e-15	T	C	0.3686	0.0176	0.0213	0.4083
rs1104608	C	G	0.426338	0.0174212	0.00308849	1.7e-08	C	G	0.421	0.0064	0.0209	0.7603
rs11223617	A	G	0.206155	0.0250908	0.00375381	2.3e-11	A	G	0.2966	-0.0028	0.0224	0.9014
rs11700855	G	A	0.093465	-0.029795	0.00523292	1.2e-08	G	A	0.1186	-0.0736	0.0314	0.0192602
rs11750777	A	G	0.209454	-0.020493	0.00372613	3.8e-08	A	G	0.1516	0.0269	0.0282	0.3402
rs11787216	T	C	0.369127	0.0244162	0.00320078	2.4e-14	T	C	0.3543	0.0024	0.0213	0.9091
rs11940694	G	A	0.604193	-0.0437138	0.00311609	1e-44	G	A	0.6466	-0.0113	0.0215	0.5968
rs12153855	C	T	0.10497	0.0294435	0.00493484	2.4e-09	C	T	0.0591	-0.0926	0.0437	0.0339203
rs1228589	A	G	0.246133	0.0210699	0.00352806	2.3e-09	A	G	0.2492	-0.015	0.0238	0.5295
rs1229984	C	T	0.97277	-0.261708	0.00918496	1.4e-178	C	T	0.9946	0.081	0.1324	0.541
rs12312693	C	T	0.451772	-0.0176811	0.00305026	6.8e-09	C	T	0.4833	-0.0338	0.0205	0.0985303
rs13102973	C	T	0.61881	-0.0194072	0.00311875	4.9e-10	C	T	0.5656	0.0076	0.0205	0.710799
rs13135092	G	A	0.083483	0.0438341	0.00549884	1.6e-15	G	A	0.01822	0.0606	0.0753	0.4211
rs13178443	T	C	0.276349	-0.0186516	0.00338983	3.8e-08	T	C	0.3047	0.0034	0.0222	0.8768
rs13390019	C	T	0.134041	0.0296116	0.00449182	4.3e-11	C	T	0.06268	-0.0038	0.0419	0.9284
rs1421085	C	T	0.403447	0.0199392	0.00308481	1e-10	C	T	0.4213	-0.0315	0.0207	0.1277
rs1515591	G	T	0.383186	0.0182303	0.00311635	4.9e-09	G	T	0.4441	0.0261	0.0206	0.2053
rs1666658	C	T	0.392206	0.0179674	0.00309866	6.7e-09	C	T	0.3947	-0.0294	0.0209	0.1607
rs17662759	C	T	0.089115	0.0301348	0.00546031	3.4e-08	C	T	0.1075	-0.0096	0.033	0.7715
rs17690703	T	C	0.262687	0.0250342	0.00343021	2.9e-13	T	C	0.1189	-0.0914	0.0313	0.00347696
rs186347	T	G	0.463343	0.0179489	0.00305071	4e-09	T	G	0.4423	0.006	0.0206	0.771401
rs1893659	A	C	0.459939	-0.029326	0.00305313	7.6e-22	A	G	0.01502	-0.0166	0.0821	0.8398
rs1893659	A	C	0.459939	-0.029326	0.00305313	7.6e-22	A	C	0.4718	-0.0211	0.0207	0.3081
rs1894544	C	G	0.454379	0.0173933	0.00304627	1.1e-08	C	G	0.4392	0.0009	0.0205	0.9666
rs1937522	G	A	0.528054	0.0168979	0.00303207	2.5e-08	G	A	0.472	-0.0117	0.0205	0.5683
rs1991083	T	C	0.679886	-0.0223925	0.00325813	6.3e-12	T	C	0.7483	-0.0364	0.0235	0.1207
rs2159935	A	G	0.490369	-0.0185742	0.00302582	8.3e-10	A	G	0.4791	0.0205	0.0205	0.3173
rs2160935	T	C	0.604293	-0.018718	0.00309117	1.4e-09	T	C	0.6447	0.0107	0.0214	0.615
rs2244598	C	T	0.605114	-0.018378	0.00311907	3.8e-09	C	T	0.6072	-0.0092	0.0212	0.666
rs2411453	G	T	0.597353	-0.0350793	0.00309039	7.3e-30	G	T	0.5381	0.0019	0.0205	0.9267
rs2535911	T	C	0.354749	-0.0188476	0.00316849	2.7e-09	T	C	0.4371	-0.0158	0.0206	0.4416
rs2622167	A	G	0.428653	-0.0191155	0.0030674	4.6e-10	A	G	0.3245	0.005	0.022	0.8196
rs262240	T	C	0.468553	-0.017207	0.00303483	1.4e-08	T	C	0.3851	-0.0297	0.0209	0.1555
rs2717063	A	C	0.585731	-0.0203704	0.00308457	4e-11	A	C	0.6029	0.0165	0.021	0.4325
rs28622224	T	C	0.280364	-0.0186203	0.00336834	3.2e-08	T	C	0.2713	-0.0011	0.023	0.9626
rs28768122	C	T	0.759525	0.0207	0.00355204	5.6e-09	C	T	0.7597	0.025	0.0241	0.2997
rs28787109	A	G	0.40423	0.0178107	0.00308461	7.7e-09	A	G	0.2436	0.0259	0.0237	0.2727
rs2924321	A	G	0.539592	-0.0195131	0.00305022	1.6e-10	A	G	0.6323	0.0119	0.0213	0.5771
rs2977454	G	C	0.124072	-0.0259222	0.00459853	1.7e-08	G	C	0.167	-0.0525	0.0275	0.05633
rs34440851	T	C	0.157151	-0.0226831	0.00415058	4.6e-08	T	C	0.2288	0.0618	0.0242	0.0106199
rs34473884	A	G	0.24819	-0.0203615	0.00350346	6.2e-09	A	G	0.2284	-0.0229	0.0242	0.3435
rs34631026	T	C	0.446061	-0.0169128	0.00304832	2.9e-08	T	C	0.337	-0.0117	0.0216	0.5866
rs34811474	A	G	0.230728	-0.0201809	0.00359305	1.9e-08	A	G	0.2314	-0.0127	0.0243	0.6004
rs35105141	T	C	0.401541	0.026345	0.00308788	1.4e-17	T	C	0.3694	-0.0371	0.0211	0.0791006
rs362307	T	C	0.074582	0.0433047	0.00580219	8.4e-14	T	C	0.06813	-0.0171	0.0401	0.6699
rs4241258	T	C	0.13763	0.0250636	0.00440325	1.3e-08	T	C	0.1018	0.0049	0.034	0.8859
rs4242715	A	G	0.680585	-0.0186543	0.00324831	9.3e-09	A	G	0.5926	-0.0064	0.0209	0.7596
rs4417025	A	G	0.361153	-0.0188379	0.00316516	2.7e-09	A	G	0.2368	-0.0123	0.0241	0.608199
rs4503294	T	C	0.565333	0.0181476	0.00307049	3.4e-09	T	C	0.5537	0.0072	0.0207	0.7264
rs461599	C	A	0.462259	-0.0191888	0.00303977	2.7e-10	C	A	0.472	0.03	0.0205	0.1445
rs4726481	T	G	0.400576	0.0217614	0.00310188	2.3e-12	T	G	0.3462	0.0017	0.0215	0.9359
rs473098	T	C	0.557689	-0.0217406	0.00304345	9.1e-13	T	C	0.637	0.0306	0.0212	0.1485
rs489062	A	G	0.437454	0.0166498	0.00305291	4.9e-08	A	G	0.4287	-0.0479	0.0206	0.0199499
rs4916723	C	A	0.420617	0.0239479	0.00309951	1.1e-14	C	A	0.4677	0.0053	0.0204	0.7969
rs4968391	T	G	0.674892	-0.0192695	0.0032265	2.3e-09	T	G	0.6078	-0.0329	0.021	0.1173
rs5022348	T	C	0.40703	0.0202641	0.00357005	1.4e-08	T	C	0.5344	0.0181	0.0204	0.3767
rs550942	T	C	0.823865	0.022401	0.00398884	2e-08	T	C	0.8987	0.0224	0.0337	0.506499
rs56194430	T	C	0.16931	0.0225403	0.00407148	3.1e-08	T	C	0.1247	0.0427	0.0311	0.1699
rs58905411	A	G	0.410052	-0.0266343	0.00307848	5.1e-18	A	G	0.4778	-0.0313	0.0207	0.1308
rs6030200	A	G	0.31415	-0.019529	0.00327075	2.4e-09	A	G	0.41	-0.0235	0.0208	0.2595
rs61873510	T	G	0.32785	0.0203737	0.00330311	6.9e-10	T	G	0.3007	-0.0112	0.0226	0.6207
rs62097995	A	T	0.423591	0.0200024	0.00306682	6.9e-11	A	T	0.4168	-0.0167	0.0207	0.4189
rs62305780	G	C	0.102253	-0.0485216	0.00506585	9.9e-22	G	C	0.1389	0.0266	0.0299	0.3736
rs62339673	A	C	0.626705	0.0182943	0.00315406	6.6e-09	A	C	0.6525	-0.0397	0.0215	0.0647799
rs62466318	T	C	0.202827	-0.0254919	0.0037742	1.4e-11	T	C	0.1927	0.0081	0.0258	0.753401
rs650558	T	C	0.247918	0.0207362	0.0035079	3.4e-09	T	C	0.2144	0.0007	0.0249	0.9769
rs6727281	T	C	0.184023	-0.024322	0.00391964	5.5e-10	T	C	0.2616	0.0124	0.0234	0.5966
rs71651683	T	C	0.0142	-0.0704589	0.0127906	3.6e-08	T	C	0.007292	-0.0244	0.1245	0.8444
rs72769229	T	A	0.154942	-0.0231352	0.00419154	3.4e-08	T	A	0.1186	-0.0315	0.0315	0.3172
rs72787062	A	G	0.162767	-0.0281947	0.00410324	6.4e-12	A	G	0.1479	-0.027	0.0294	0.3575
rs728538	G	T	0.168868	0.0228752	0.00406259	1.8e-08	G	T	0.1909	-0.018	0.0263	0.4928
rs7298932	G	A	0.147849	-0.0237214	0.00431166	3.8e-08	G	A	0.1243	0.0544	0.0312	0.0818295
rs7302200	A	G	0.339998	-0.0184222	0.00319841	8.4e-09	A	G	0.2961	0.0076	0.0223	0.7331
rs73050128	A	C	0.164488	-0.0260048	0.00409088	2.1e-10	A	C	0.2423	0.0046	0.024	0.8492
rs7330939	T	C	0.720352	-0.0213301	0.0034046	3.7e-10	T	C	0.6618	-0.008	0.0217	0.713001
rs74679146	C	T	0.074515	-0.0320735	0.00575757	2.5e-08	C	T	0.07283	-0.103	0.04	0.00998206
rs7514579	C	A	0.232457	0.0196672	0.00359788	4.6e-08	C	A	0.2098	0.0478	0.0249	0.0555201
rs76082653	T	C	0.054327	0.0464269	0.00668673	3.8e-12	T	C	0.03169	-0.0083	0.0581	0.8865
rs7610856	A	C	0.429053	-0.023864	0.00307022	7.7e-15	A	C	0.3945	0.0258	0.021	0.2192
rs780094	C	T	0.615206	-0.0509938	0.00310506	1.3e-60	C	T	0.6422	-0.0339	0.0214	0.1128
rs780569	A	T	0.70882	0.0198033	0.00336454	4e-09	A	T	0.765	-0.0053	0.024	0.8241
rs80292319	C	T	0.057704	-0.0393728	0.00649583	1.4e-09	C	T	0.08095	0.0117	0.0377	0.756599
rs8043563	C	G	0.737192	0.0233654	0.00347125	1.7e-11	C	G	0.7246	-0.0326	0.023	0.1566
rs838145	A	G	0.542982	0.0219548	0.00305549	6.7e-13	A	G	0.6538	0.0746	0.0215	0.000513701
rs8614	A	C	0.182509	0.0247806	0.00392537	2.7e-10	A	C	0.1547	-0.0496	0.0284	0.0811204
rs9349379	G	A	0.405493	-0.0193455	0.00308215	3.5e-10	G	A	0.4502	0.0127	0.0204	0.5334
rs9372625	A	G	0.381706	-0.0255579	0.00312467	2.9e-16	A	G	0.3196	-0.0128	0.022	0.5598
rs9403297	A	G	0.372967	0.0188234	0.00313037	1.8e-09	A	G	0.3069	-0.0005	0.0221	0.9834
rs9648478	A	G	0.510245	0.0168603	0.00302891	2.6e-08	A	G	0.5057	-0.0259	0.0204	0.2029
rs9814516	T	G	0.237423	-0.0251117	0.00355589	1.6e-12	T	G	0.2186	-0.0346	0.0248	0.1636
rs9829192	T	G	0.435133	0.0169324	0.00305032	2.8e-08	T	G	0.4508	0.0295	0.0206	0.1518
rs9906502	A	G	0.176998	0.0237883	0.00396178	1.9e-09	A	G	0.1947	0.0427	0.0259	0.0997493
rs9912298	C	A	0.239585	0.0205894	0.00358993	9.7e-09	C	A	0.2091	-0.0109	0.025	0.6631
rs9958320	C	T	0.153147	0.0248553	0.00427092	5.9e-09	C	T	0.148	-0.015	0.029	0.605701
rs9958320	C	T	0.153147	0.0248553	0.00427092	5.9e-09	T	A	0.1031	-0.0304	0.0349	0.3845
SNP	Exposure						Outcome
	Effect allele	Other allele	Effect allele frequency	Beta	Standard error (SE)	P value	Effect allele	Other allele	Effect allele frequency	Beta	Standard error (SE)	P value
Alcohol quantity
rs11860773	C	T	0.176	-0.0150051	0.00244381	8.35e-10	C	T	0.1964	0.0309	0.0259	0.2323
rs1260326	C	T	0.595	0.023812	0.00198433	3.33e-33	C	T	0.6481	-0.0288	0.0215	0.1798
rs13107325	T	C	0.0654	-0.0364548	0.00391286	1.23e-20	T	C	0.01463	0.1329	0.0832	0.1101
rs13332432	G	C	0.296	0.014005	0.00214072	5.94e-11	G	C	0.2507	-0.0163	0.0235	0.488599
rs1387766	A	G	0.622	-0.010827	0.00198336	4.79e-08	A	G	0.6711	0.0087	0.0218	0.6889
rs153106	C	T	0.409	-0.0136118	0.00195858	3.63e-12	C	T	0.4792	-0.0033	0.0204	0.8718
rs16854020	A	G	0.127	0.018083	0.0029068	4.82e-10	A	G	0.08734	-0.0228	0.0362	0.5276
rs17542254	G	A	0.251	0.0131418	0.00214605	8.96e-10	G	A	0.2237	0.0261	0.0245	0.2876
rs2049045	C	G	0.189	-0.0137683	0.00250539	3.97e-08	C	G	0.1508	0.0352	0.0285	0.2163
rs2299409	A	G	0.493	-0.0105546	0.00193346	4.8e-08	A	G	0.4898	0.0189	0.0204	0.3547
rs28601761	G	C	0.405	0.0112989	0.00195507	7.6e-09	G	C	0.4123	0.0335	0.0207	0.106
rs28680958	A	G	0.23	-0.0135848	0.0023684	9.78e-09	A	G	0.1949	-0.0268	0.0257	0.2961
rs28712821	A	G	0.594	0.0283339	0.00197411	1.1e-46	A	G	0.646	-0.0141	0.0215	0.5108
rs28732378	G	A	0.729	-0.0167274	0.00219076	2.24e-14	G	A	0.7593	0.0329	0.024	0.1698
rs28929474	T	C	0.0154	-0.0476809	0.00713966	2.39e-11	T	C	0.01984	-0.1892	0.0737	0.0102101
rs331939	A	G	0.339	-0.0119016	0.00202921	4.5e-09	A	G	0.2903	0.0105	0.0224	0.639599
rs34121753	G	A	0.532	0.0110694	0.00195072	1.39e-08	G	A	0.4533	-0.0086	0.0207	0.678
rs4309187	C	A	0.697	0.0147908	0.00208756	1.37e-12	C	A	0.8257	0.0377	0.0267	0.159
rs4752999	T	C	0.321	-0.0145643	0.00207008	2.03e-12	T	C	0.326	-0.0229	0.0235	0.3285
rs494904	C	T	0.429	0.0150848	0.00196055	1.41e-14	C	T	0.455	0.0335	0.0205	0.1019
rs55872084	T	G	0.218	0.0127314	0.0022684	1.98e-08	T	G	0.1599	0.0118	0.0277	0.6698
rs55932213	G	A	0.701	0.0124767	0.002216	1.8e-08	G	A	0.7317	0.0018	0.0231	0.9364
rs6106989	A	G	0.628	0.0108994	0.00198336	3.81e-08	A	G	0.6658	-0.0437	0.0218	0.0453304
rs6739804	C	T	0.66	-0.0129688	0.00208202	4.72e-10	C	T	0.6577	0.0603	0.0216	0.00529602
rs676388	C	T	0.494	0.0150976	0.00193147	5.49e-15	C	T	0.412	-0.0659	0.0208	0.00149799
rs75120545	T	C	0.022	-0.0327862	0.00567307	7.59e-09	T	C	0.04558	-0.094	0.0493	0.0563897
rs76640332	A	G	0.204	-0.0210081	0.00238944	1.47e-18	A	G	0.08159	-0.1264	0.037	0.000640693
rs78234152	A	G	0.0986	0.0276538	0.00307075	2.18e-19	A	G	0.1396	0.0283	0.0296	0.3397
rs79616692	C	G	0.11	0.0188085	0.00315231	2.38e-09	C	G	0.1236	0.0335	0.0316	0.2887
rs962961	T	C	0.329	-0.0121885	0.00205146	2.78e-09	T	C	0.3459	0.0125	0.0215	0.562101
rs9835772	T	A	0.235	0.0132042	0.00224155	3.9e-09	T	A	0.2293	-0.0224	0.0243	0.3572
SNP	Exposure						Outcome
	Effect allele	Other allele	Effect allele frequency	Beta	Standard error (SE)	P value	Effect allele	Other allele	Effect allele frequency	Beta	Standard error (SE)	P value
Fresh fruit intake
rs10064431	C	T	0.522495	-0.00757392	0.00122365	6e-10	C	T	0.5109	-0.0376	0.0206	0.0679204
rs10192394	T	C	0.528785	-0.00766096	0.0012287	4.5e-10	T	C	0.6973	-0.0049	0.0223	0.8256
rs10249294	A	G	0.372973	0.0195637	0.00126299	4.1e-54	A	G	0.3385	0.0392	0.0217	0.0711705
rs10271924	T	C	0.492595	-0.00704676	0.00125592	2e-08	T	C	0.4214	0.0003	0.021	0.9896
rs1051547	C	T	0.561537	-0.00757523	0.00124161	1.1e-09	C	T	0.6005	-0.0045	0.0207	0.8277
rs10838724	T	G	0.367992	0.00901088	0.00128277	2.1e-12	T	G	0.3667	-0.0258	0.0219	0.2396
rs10840126	G	A	0.376121	-0.00771754	0.00128576	1.9e-09	G	A	0.3764	-0.0001	0.0212	0.9964
rs11032362	A	G	0.090976	0.0123929	0.00212339	5.3e-09	A	G	0.056	0.0653	0.0438	0.1363
rs11085749	A	G	0.387076	-0.00773361	0.00125477	7.1e-10	A	G	0.3854	-0.0214	0.021	0.3086
rs11248509	T	A	0.371237	0.00732973	0.00126801	7.4e-09	T	A	0.3942	-0.0085	0.0211	0.6872
rs11896330	A	G	0.632839	-0.00844567	0.0012744	3.4e-11	A	G	0.6947	-0.023	0.0223	0.3015
rs12044599	G	A	0.21008	0.00942073	0.0015033	3.7e-10	G	A	0.2279	0.0808	0.0245	0.000972792
rs12536253	C	G	0.24901	-0.00815943	0.00141599	8.3e-09	C	G	0.1765	-0.0134	0.0268	0.616401
rs12641371	T	C	0.433148	0.00791271	0.00123354	1.4e-10	T	C	0.42	0.0267	0.0206	0.1952
rs12780952	A	G	0.286382	0.00747457	0.00135361	3.4e-08	A	G	0.2945	0.0363	0.0224	0.1048
rs13072255	C	A	0.493966	0.00898012	0.00122355	2.1e-13	C	A	0.3901	0.0068	0.0209	0.743401
rs1356292	T	C	0.807546	0.00917471	0.00155324	3.5e-09	T	C	0.8066	-0.0274	0.0258	0.2886
rs1375566	A	G	0.627412	-0.00783382	0.001266	6.1e-10	A	G	0.7169	0.039	0.0227	0.0860201
rs139042899	C	A	0.013469	0.035995	0.00608106	3.2e-09	C	A	0.01743	-0.01	0.0786	0.8984
rs149449	A	G	0.489167	0.00728855	0.00122061	2.4e-09	A	G	0.6215	-0.0272	0.0211	0.1971
rs1620977	G	A	0.730517	-0.0131742	0.00137761	1.1e-21	G	A	0.7301	-0.0433	0.0232	0.0612999
rs17049185	T	G	0.267872	0.00804043	0.00139033	7.3e-09	T	G	0.2583	-0.0223	0.0234	0.3405
rs1866823	A	G	0.544469	0.00743079	0.0012406	2.1e-09	A	G	0.6296	0.0078	0.0212	0.7141
rs2048522	T	A	0.434968	0.0095625	0.00124771	1.8e-14	T	A	0.4903	-0.014	0.0205	0.4947
rs2093654	G	A	0.388133	0.00712915	0.00125874	1.5e-08	G	A	0.4591	-0.0409	0.0205	0.0459505
rs2143081	A	G	0.539822	0.00832073	0.00122891	1.3e-11	A	G	0.5859	0.0156	0.0208	0.4529
rs2302593	G	C	0.486625	0.00852802	0.00122303	3.1e-12	G	C	0.4786	0.0096	0.0206	0.639
rs2790688	T	C	0.154068	0.0114466	0.00169613	1.5e-11	T	C	0.1832	-0.016	0.0267	0.5485
rs28479795	T	C	0.221473	0.0112324	0.00147345	2.5e-14	T	C	0.2419	-0.0044	0.0238	0.854
rs2867113	A	G	0.130942	-0.0138606	0.00196025	1.5e-12	A	G	0.1628	-0.0411	0.0275	0.1341
rs329274	G	A	0.485636	0.0068183	0.00122813	2.8e-08	G	A	0.5155	0.0122	0.0205	0.5535
rs34162196	T	C	0.1008	-0.0181417	0.0020297	4e-19	T	C	0.09277	-0.0504	0.0353	0.1536
rs4302893	A	G	0.334189	0.00738857	0.00129959	1.3e-08	A	G	0.394	-0.0085	0.0209	0.683701
rs4953150	T	C	0.344088	-0.00843921	0.00129268	6.6e-11	T	C	0.427	0.0417	0.0207	0.04394
rs559734	C	G	0.711817	0.00776806	0.00136078	1.1e-08	C	G	0.6186	-0.0136	0.0212	0.519501
rs586346	C	T	0.635353	-0.0069217	0.00126583	4.5e-08	C	T	0.6554	-0.0079	0.0229	0.729001
rs60452247	A	G	0.363079	0.00796969	0.00126932	3.4e-10	A	G	0.3083	0.0124	0.0221	0.5748
rs62051554	A	G	0.108545	0.0116118	0.00198143	4.6e-09	A	G	0.1034	0.0497	0.0336	0.1394
rs6475724	T	C	0.727296	0.00772163	0.00137406	1.9e-08	T	C	0.7205	-0.0039	0.0228	0.8643
rs72974263	T	C	0.318282	0.00738684	0.00131242	1.8e-08	T	C	0.3071	0.0507	0.0221	0.0218998
rs73455661	G	A	0.279338	0.0102938	0.0013622	4.1e-14	G	A	0.2564	0.0201	0.0235	0.3921
rs739320	C	T	0.60575	-0.00899731	0.00127708	1.9e-12	C	T	0.6733	0.0608	0.022	0.00566696
rs7554485	C	T	0.611539	-0.00801014	0.00125414	1.7e-10	C	T	0.4891	-0.0487	0.0205	0.0174699
rs7818437	C	T	0.235903	-0.00804815	0.00145251	3e-08	C	T	0.2281	0.0416	0.028	0.1373
rs78537042	A	C	0.086801	-0.0119259	0.00218432	4.8e-08	A	C	0.03003	-0.0048	0.0603	0.9364
rs7869969	G	A	0.330836	0.00756738	0.00129919	5.7e-09	G	A	0.3603	-0.0259	0.0212	0.2217
rs7982441	C	T	0.731883	-0.00841258	0.00137614	9.8e-10	C	T	0.7659	-0.0137	0.024	0.5671
rs8095324	G	A	0.404041	-0.00694613	0.00124903	2.7e-08	G	A	0.3401	0.0086	0.0215	0.6896
rs817223	C	T	0.481314	-0.00726908	0.00122339	2.8e-09	C	T	0.506	-0.0031	0.0204	0.8792
rs862227	G	A	0.457858	-0.0101452	0.00122398	1.1e-16	G	A	0.4382	0.012	0.0206	0.5595
rs9517948	T	C	0.451352	0.00695315	0.00123287	1.7e-08	T	C	0.3974	0.0069	0.0208	0.739701
rs9919429	G	A	0.486008	-0.00672322	0.00122289	3.8e-08	G	A	0.4834	-0.0427	0.0205	0.0374197
rs994270	G	C	0.235126	0.0132585	0.00144389	4.2e-20	G	C	0.183	0.0279	0.0262	0.2867
SNP	Exposure						Outcome
	Effect allele	Other allele	Effect allele frequency	Beta	Standard error (SE)	P value	Effect allele	Other allele	Effect allele frequency	Beta	Standard error (SE)	P value
Dried fruit intake
rs10129747	G	A	0.530254	0.00935902	0.00168126	2.6e-08	G	A	0.4459	0.012	0.0206	0.5602
rs10896126	G	A	0.303582	-0.015009	0.00181919	1.6e-16	G	A	0.2337	-0.0039	0.024	0.8719
rs11037497	C	G	0.446175	0.0104396	0.00168442	5.7e-10	C	G	0.4436	-0.0225	0.0207	0.2766
rs11152349	A	G	0.302856	0.00991215	0.0018176	4.9e-08	A	G	0.2967	0.0169	0.0223	0.4485
rs11586016	C	G	0.371004	0.00987818	0.00173034	1.1e-08	C	G	0.3824	0.0203	0.0211	0.3348
rs11720884	G	A	0.250137	0.0111797	0.00193554	7.6e-09	G	A	0.281	0.0405	0.0227	0.07465
rs11772627	C	G	0.18202	0.0183338	0.00217099	3e-17	C	G	0.2745	0.0021	0.0231	0.9274
rs11811826	A	T	0.224231	0.0132178	0.0020058	4.4e-11	A	T	0.2345	0.0793	0.0243	0.00109499
rs12137234	T	C	0.303772	0.0102051	0.00183744	2.8e-08	T	C	0.2775	0.0285	0.0228	0.2109
rs1582322	G	A	0.604805	0.00994346	0.00171571	6.8e-09	G	A	0.6865	0.0272	0.022	0.2171
rs1622515	G	A	0.484704	0.00991719	0.00167077	2.9e-09	G	A	0.4649	-0.0021	0.0204	0.9183
rs1648404	T	C	0.476112	0.00941595	0.00167357	1.8e-08	T	C	0.4525	-0.0423	0.0205	0.0387597
rs17175518	A	C	0.232775	0.0114962	0.00197514	5.9e-09	A	C	0.1841	-0.0173	0.0263	0.5101
rs17184707	T	C	0.212811	-0.0114381	0.00204011	2.1e-08	T	C	0.2254	-0.0277	0.0245	0.2593
rs1797235	C	G	0.374623	-0.0100206	0.00174235	8.9e-09	C	G	0.3456	-0.0221	0.0214	0.3016
rs2328887	C	T	0.899467	0.0189482	0.00277607	8.8e-12	C	T	0.9432	0.0233	0.0444	0.6002
rs2533273	A	C	0.48453	-0.00987659	0.00167714	3.9e-09	A	C	0.3936	0.0197	0.021	0.3487
rs261809	G	A	0.540636	-0.00962858	0.00167902	9.8e-09	G	A	0.4727	-0.012	0.0205	0.5575
rs3101339	C	A	0.603285	0.0142595	0.00170546	6.2e-17	C	A	0.6458	0.0122	0.0214	0.568499
rs34162196	T	C	0.101001	-0.0223628	0.00277168	7.1e-16	T	C	0.09277	-0.0504	0.0353	0.1536
rs3764002	T	C	0.261416	0.0131215	0.00190081	5.1e-12	T	C	0.343	0.0024	0.0215	0.911
rs4140799	A	G	0.531856	0.0094566	0.00167846	1.8e-08	A	G	0.5432	0.0177	0.0205	0.3886
rs4149513	A	G	0.493537	0.01173	0.00167139	2.2e-12	A	G	0.5088	-0.0165	0.0204	0.4166
rs4269101	G	T	0.718948	-0.0138099	0.00185921	1.1e-13	G	T	0.6584	0.0429	0.0216	0.0474002
rs429358	C	T	0.154208	0.0199445	0.00231362	6.7e-18	C	T	0.1838	-0.027	0.0271	0.3195
rs4800488	A	C	0.489858	0.0119836	0.00167202	7.7e-13	A	C	0.4919	-0.0206	0.0205	0.3153
rs57499472	C	T	0.404131	0.00991231	0.00171869	8.1e-09	C	T	0.5061	-0.0261	0.0205	0.2039
rs72720396	G	A	0.229157	0.0114265	0.00198541	8.7e-09	G	A	0.1637	-0.0393	0.0276	0.1536
rs746868	G	C	0.614662	-0.0129055	0.00171452	5.2e-14	G	C	0.6508	-0.0184	0.0218	0.3971
rs75641275	C	A	0.143372	-0.0141613	0.00238518	2.9e-09	C	A	0.2235	-0.0332	0.0245	0.1754
rs7582086	T	G	0.468273	-0.00962821	0.00167381	8.8e-09	T	G	0.5806	-0.0195	0.0208	0.3475
rs7599488	T	C	0.426408	-0.0104154	0.00168729	6.7e-10	T	C	0.4795	-0.0373	0.0204	0.0682794
rs7808471	C	T	0.322136	-0.0115362	0.00178604	1.1e-10	C	T	0.3209	-0.0021	0.022	0.9243
rs7829800	G	A	0.671041	-0.0104463	0.00178709	5.1e-09	G	A	0.7426	0.0259	0.0234	0.2681
rs7916868	T	A	0.503499	0.00960741	0.00167167	9.1e-09	T	A	0.5145	0.042	0.0205	0.0404604
rs8081370	T	C	0.910232	-0.0166666	0.00293795	1.4e-08	T	C	0.8429	-0.0113	0.0281	0.687999
rs862227	G	A	0.458327	-0.0091646	0.00167238	4.3e-08	G	A	0.4382	0.012	0.0206	0.5595
rs893856	A	G	0.148988	-0.013361	0.00234923	1.3e-08	A	G	0.185	0.0492	0.0263	0.0611604
rs9385269	T	C	0.524565	0.0120673	0.00168183	7.2e-13	T	C	0.5132	-0.0029	0.0205	0.8875
SNP	Exposure						Outcome
	Effect allele	Other allele	Effect allele frequency	Beta	Standard error (SE)	P value	Effect allele	Other allele	Effect allele frequency	Beta	Standard error (SE)	P value
Raw vegetable intake
rs10819082	A	G	0.66734	-0.00916475	0.00151342	1.4e-09	A	G	0.791	0.0123	0.0248	0.6205
rs12203592	T	C	0.219338	-0.0102862	0.00169411	1.3e-09	T	C	0.03074	-0.0621	0.0595	0.2961
rs12908495	A	C	0.242533	-0.00935	0.00166573	2e-08	A	C	0.1605	-0.0199	0.0278	0.4753
rs13102393	G	C	0.499077	0.00797933	0.00143029	2.4e-08	G	C	0.479	0.0116	0.0205	0.5699
rs13102393	G	C	0.499077	0.00797933	0.00143029	2.4e-08	A	C	0.0008027	-0.2702	0.4209	0.5208
rs17460017	T	A	0.190124	0.0111744	0.00181338	7.2e-10	T	A	0.1795	0.0217	0.0265	0.4129
rs2194027	A	T	0.484664	-0.00860795	0.00143565	2e-09	A	T	0.4833	0.0063	0.0204	0.7568
rs3095337	C	G	0.203909	-0.0126218	0.00176637	9e-13	C	G	0.09303	-0.0587	0.0371	0.1135
rs3129962	A	G	0.129168	-0.0133033	0.00212261	3.7e-10	A	G	0.06833	-0.1028	0.0506	0.0420998
rs3129962	A	G	0.129168	-0.0133033	0.00212261	3.7e-10	G	C	0.3005	-0.0193	0.0292	0.5087
rs34186148	C	G	0.370054	-0.00805142	0.0014749	4.8e-08	C	G	0.2542	-0.0587	0.0236	0.01273
rs4083969	G	C	0.057217	0.017133	0.00311517	3.8e-08	G	C	0.04223	0.0346	0.0524	0.5086
rs4291983	A	C	0.517576	-0.00839985	0.00142481	3.7e-09	A	C	0.5027	-0.025	0.0204	0.2191
rs57221424	G	C	0.321733	0.00894101	0.00153327	5.5e-09	G	C	0.3114	0.0213	0.0223	0.3389
rs62461186	C	A	0.179827	-0.0113438	0.00185732	1e-09	C	A	0.1068	-0.0388	0.0327	0.2353
rs6482190	G	A	0.719408	0.0112719	0.00159025	1.4e-12	G	A	0.7885	0.077	0.025	0.00210102
rs75248709	T	C	0.045947	-0.0197339	0.00352774	2.2e-08	T	C	0.05354	0.0096	0.0457	0.8337
rs7619139	A	T	0.589193	0.0124765	0.00145086	8e-18	A	T	0.5818	0.0186	0.0208	0.3722
rs7821179	C	G	0.846577	-0.0108184	0.00197644	4.4e-08	C	G	0.845	0.0225	0.0282	0.4249
rs790561	G	A	0.704134	0.012474	0.00156199	1.4e-15	G	A	0.7333	-0.0309	0.0231	0.1817
rs8130508	A	G	0.289686	0.0087404	0.00157797	3e-08	A	G	0.3139	-0.0177	0.0221	0.4218
rs9427220	T	A	0.554661	-0.00800801	0.00144212	2.8e-08	T	A	0.5575	0.0856	0.0206	3.34e-05
SNP	Exposure						Outcome
	Effect allele	Other allele	Effect allele frequency	Beta	Standard error (SE)	P value	Effect allele	Other allele	Effect allele frequency	Beta	Standard error (SE)	P value
Cooked vegetable intake
rs10156602	G	A	0.361369	0.0110063	0.00163687	1.8e-11	G	A	0.404	-0.0009	0.0209	0.9645
rs10161952	C	A	0.31274	-0.0095798	0.00168589	1.3e-08	C	A	0.3447	-0.0212	0.0214	0.3233
rs11138705	C	G	0.757204	0.0103715	0.00183004	1.4e-08	C	G	0.7699	0.0209	0.0243	0.3907
rs12629972	C	T	0.588311	0.0117995	0.00159079	1.2e-13	C	T	0.6237	0.0336	0.0211	0.1121
rs1421085	C	T	0.40346	0.0103316	0.00159054	8.3e-11	C	T	0.4213	-0.0315	0.0207	0.1277
rs1816263	C	T	0.280188	0.00958122	0.00174063	3.7e-08	C	T	0.2613	0.0167	0.0234	0.4768
rs2052063	T	C	0.515902	-0.00945755	0.0015679	1.6e-09	T	C	0.5526	0.0215	0.0205	0.2955
rs2102738	C	A	0.172403	-0.0121578	0.00208302	5.3e-09	C	A	0.1793	0.0172	0.0267	0.5184
rs2252508	G	A	0.480256	0.0091021	0.00156216	5.7e-09	G	A	0.5475	0.0732	0.0205	0.000350897
rs2844672	A	G	0.624125	-0.00964215	0.00160923	2.1e-09	A	G	0.6177	-0.0477	0.0216	0.0272502
rs28450747	A	G	0.23257	-0.0101604	0.0018547	4.3e-08	A	G	0.1969	0.0483	0.0256	0.0592802
rs28711392	C	T	0.367132	-0.0107461	0.00163223	4.6e-11	C	T	0.449	-0.0105	0.0206	0.6102
rs34155012	T	C	0.227386	0.0105584	0.00192208	3.9e-08	T	C	0.1731	0.0153	0.027	0.5711
rs349062	C	G	0.39275	-0.00890406	0.00159767	2.5e-08	C	G	0.3935	0.023	0.0209	0.2703
rs4851029	G	T	0.526969	0.0101744	0.00156423	7.8e-11	G	T	0.4972	0.0062	0.0204	0.761001
rs838133	G	A	0.549575	0.0116877	0.00161465	4.5e-13	G	A	0.621	0.0668	0.0213	0.00173002
SNP	Exposure						Outcome
	Effect allele	Other allele	Effect allele frequency	Beta	Standard error (SE)	P value	Effect allele	Other allele	Effect allele frequency	Beta	Standard error (SE)	P value
Duration of vigorous activity
rs116763897	C	T	0.017229	0.0620053	0.0107741	8.7e-09	C	T	0.003979	0.0369	0.1595	0.8168
rs13173648	T	A	0.059009	0.0329877	0.00599463	3.7e-08	T	A	0.053	0.0109	0.0462	0.8134
rs7193350	T	C	0.10801	-0.025096	0.00452698	3e-08	T	C	0.1583	-0.0034	0.0283	0.9043
SNP	Exposure						Outcome
	Effect allele	Other allele	Effect allele frequency	Beta	Standard error (SE)	P value	Effect allele	Other allele	Effect allele frequency	Beta	Standard error (SE)	P value
Duration of moderate activity
rs117956478	C	G	0.061309	-0.0231104	0.00423738	4.9e-08	C	G	0.06113	0.0636	0.0425	0.1347
rs682245	C	T	0.52434	0.0121307	0.002029	2.3e-09	C	T	0.5088	-0.0385	0.0205	0.0598205
rs7610133	C	T	0.259409	-0.0126995	0.00232544	4.7e-08	C	T	0.2278	0.0032	0.0244	0.8952
SNP	Exposure						Outcome
	Effect allele	Other allele	Effect allele frequency	Beta	Standard error (SE)	P value	Effect allele	Other allele	Effect allele frequency	Beta	Standard error (SE)	P value
Duration of light activity
rs10858162	A	G	0.922088	-5.32287	0.905799	4.20001e-09	A	G	0.9698	-0.0228	0.0597	0.7021
rs117884849	T	C	0.007202	16.5295	2.9845	3.09999e-08	T	C	0.009971	-0.1384	0.1017	0.1735
rs150096442	A	G	0.024698	8.51284	1.55813	4.70002e-08	A	G	0.02801	-0.0248	0.0631	0.6947
SNP	Exposure						Outcome
	Effect allele	Other allele	Effect allele frequency	Beta	Standard error (SE)	P value	Effect allele	Other allele	Effect allele frequency	Beta	Standard error (SE)	P value
Age of initiation
rs10104523	C	T	0.3375	-0.0123	0.0021	6.7e-10	C	T	0.5587	-0.0184	0.0206	0.3714
rs10469020	T	A	0.2013	0.0217	0.0038	1.5e-08	T	A	0.04978	-0.0211	0.0463	0.6481
rs10516875	G	T	0.1923	-0.0148	0.0024	6.6e-10	G	T	0.224	0.024	0.0249	0.3335
rs10746578	G	A	0.3373	0.0129	0.0022	5.4e-09	G	A	0.32	-0.0447	0.022	0.0419102
rs10853981	A	G	0.3526	-0.0123	0.0022	1e-08	A	G	0.2728	0.0225	0.0229	0.3261
rs10858054	T	G	0.2041	0.0149	0.0027	2.3e-08	T	G	0.1707	0.0142	0.0271	0.5987
rs10871582	T	G	0.2943	-0.0153	0.0022	1.3e-12	T	G	0.346	-0.0621	0.0215	0.003857
rs10880086	A	G	0.1062	0.016	0.0025	1.3e-10	A	G	0.2101	-0.0082	0.0248	0.739701
rs10922907	T	A	0.3778	0.0211	0.0021	2.1e-24	T	A	0.3827	-0.0438	0.0211	0.0376002
rs10955084	T	C	0.4251	-0.0131	0.0021	2.5e-10	T	C	0.4263	0.0089	0.0206	0.666
rs10978435	C	T	0.3478	-0.0151	0.0022	1.2e-11	C	T	0.3351	0.0287	0.0217	0.1854
rs10992812	A	G	0.25	0.0121	0.0022	1.7e-08	A	G	0.3649	-0.017	0.0212	0.4238
rs11240331	T	C	0.2113	0.014	0.0024	2.2e-09	T	C	0.2165	-0.0407	0.0247	0.0999309
rs112633616	C	A	0.01018	0.0386	0.0058	5.2e-11	C	A	0.01089	-0.1077	0.0979	0.2713
rs113247159	C	T	0.1344	0.0156	0.0024	1.1e-10	C	T	0.2936	-0.0198	0.0228	0.3851
rs113338260	C	T	0.1955	-0.0149	0.0025	2.2e-09	C	T	0.2086	-0.0075	0.0253	0.7665
rs1156981	G	A	0.1024	-0.0207	0.0035	1.6e-09	G	A	0.9164	-0.0278	0.0365	0.4476
rs11678980	A	G	0.3704	-0.012	0.0021	1.2e-08	A	G	0.3966	0.0204	0.0211	0.3341
rs11688027	G	A	0.0609	0.0224	0.004	1.4e-08	G	A	0.02483	0.0209	0.0643	0.744699
rs11729080	A	G	0.0623	0.0222	0.0027	4.1e-16	A	G	0.141	0.0113	0.0295	0.7027
rs117831144	T	C	0.004593	-0.0356	0.0064	3.4e-08	T	C	0.04084	-0.0204	0.0523	0.6962
rs11866420	G	C	0.3482	-0.0168	0.0021	7.6e-16	G	C	0.7135	0.0106	0.0226	0.641201
rs12049116	T	C	0.2943	0.0151	0.0025	1.9e-09	T	C	0.7489	0.0287	0.0235	0.223
rs12147463	A	G	0.237	-0.0202	0.0026	3.6e-14	A	G	0.1545	-0.0224	0.0281	0.4262
rs12203592	T	C	0.03674	0.014	0.0026	3.6e-08	T	C	0.03074	-0.0621	0.0595	0.2961
rs12204714	T	C	0.3816	0.0275	0.0021	8.3e-38	T	C	0.6313	-0.0295	0.0213	0.1664
rs1226414	T	A	0.233	0.0144	0.0021	2.3e-12	T	A	0.5375	0.0124	0.0206	0.545801
rs12292980	A	G	0.3293	-0.0127	0.0022	1.1e-08	A	G	0.34	0.0064	0.0215	0.767901
rs12376530	C	A	0.384	-0.0145	0.0024	7.9e-10	C	A	0.2679	0.0238	0.0232	0.3042
rs12448731	T	C	0.1396	-0.0179	0.003	2.1e-09	T	C	0.1625	0.0093	0.0278	0.738999
rs12463727	A	G	0.3417	0.0141	0.0021	5.9e-12	A	G	0.4711	0.0039	0.0205	0.8502
rs12511982	A	G	0.4367	0.0115	0.0021	1.6e-08	A	G	0.551	-0.0086	0.0206	0.6761
rs12523097	C	T	0.3638	-0.0138	0.0023	1.2e-09	C	T	0.2083	0.0199	0.0252	0.4297
rs12523398	A	T	0.1605	0.0219	0.0027	1.1e-15	A	T	0.1319	-0.0028	0.0303	0.9252
rs12554512	C	T	0.3353	0.0126	0.0021	1.2e-09	C	T	0.425	-0.003	0.0207	0.8849
rs12653396	A	T	0.4619	-0.0199	0.0021	2e-21	A	T	0.627	-0.0074	0.0211	0.7249
rs12714702	G	A	0.3103	-0.0242	0.0028	1.4e-17	G	A	0.824	0.0106	0.0269	0.6936
rs12757779	A	G	0.08926	0.0134	0.0025	3.7e-08	A	G	0.2281	-0.047	0.0242	0.0518
rs12907546	A	G	0.1653	-0.0227	0.0025	2.1e-19	A	G	0.2223	0.0088	0.0245	0.719999
rs13175535	A	G	0.1631	0.0125	0.0023	4.4e-08	A	G	0.3563	-0.0167	0.0215	0.4371
rs13178956	T	A	0.3576	-0.0164	0.0024	4.2e-12	T	A	0.3068	-0.0153	0.0224	0.4939
rs1320138	C	T	0.3704	0.0148	0.0021	1.9e-12	C	T	0.5336	0.0069	0.0204	0.736701
rs1320330	G	T	0.135	-0.0178	0.0027	1.1e-10	G	T	0.8353	0.0443	0.0273	0.1051
rs13307225	A	G	0.1004	0.0218	0.0034	4.7e-11	A	G	0.9474	0.0051	0.0453	0.9106
rs1368546	C	T	0.3111	0.0165	0.0021	2.5e-15	C	T	0.5529	-0.0075	0.0206	0.713899
rs1392816	T	C	0.2927	0.017	0.0021	6.2e-16	T	C	0.3461	-0.0181	0.0215	0.3993
rs141547796	A	G	0.05791	0.0324	0.0038	1.4e-17	A	G	0.1584	0.0189	0.0288	0.5123
rs147633738	T	C	0.02097	-0.0242	0.0042	8.1e-09	T	C	0.03947	-0.0895	0.0523	0.0870202
rs147725178	T	C	0.007788	-0.0307	0.0054	5.7e-09	T	C	0.02862	0.078	0.0612	0.2028
rs1585634	C	G	0.1889	-0.0146	0.0026	1.3e-08	C	G	0.8018	0.0299	0.0257	0.244
rs1609598	T	C	0.4611	-0.0122	0.0022	3.3e-08	T	C	0.4227	0.015	0.0209	0.4709
rs1866710	G	A	0.3834	0.0148	0.0023	2.3e-10	G	A	0.7963	0.0159	0.0254	0.5302
rs1925686	A	G	0.4191	0.0123	0.0021	7.3e-09	A	G	0.3654	0.0207	0.0212	0.3275
rs1931263	T	G	0.2578	-0.0117	0.0021	1.7e-08	T	G	0.425	0.0075	0.0205	0.7134
rs1991651	G	C	0.4391	0.0182	0.0021	1.7e-17	G	C	0.5591	0.0319	0.0283	0.2593
rs1995181	A	T	0.3564	-0.0121	0.0021	4.5e-09	A	T	0.4269	0.022	0.0207	0.2878
rs2084572	G	A	0.3049	0.014	0.0021	3.5e-11	G	A	0.396	-0.0235	0.0209	0.2618
rs2091377	T	C	0.4505	0.0118	0.0021	3.1e-08	T	C	0.471	0.0055	0.0205	0.787399
rs2093623	A	G	0.4277	0.0139	0.0021	4.5e-11	A	G	0.4777	-0.0194	0.0205	0.3426
rs2130894	T	C	0.1721	0.0131	0.0024	1.7e-08	T	C	0.3593	0.0029	0.0218	0.8926
rs215639	T	C	0.4679	0.0131	0.0022	2.3e-09	T	C	0.7306	-0.0001	0.0229	0.9956
rs2174752	T	G	0.4085	-0.0128	0.0021	5.9e-10	T	G	0.5233	0.0209	0.0205	0.3078
rs2176337	T	A	0.3506	-0.0151	0.0022	1.1e-11	T	A	0.3351	0.0288	0.0217	0.1833
rs2188151	T	G	0.2977	-0.021	0.0021	2.1e-24	T	G	0.3299	0.0136	0.0218	0.5339
rs222440	C	T	0.1156	0.017	0.0027	4.9e-10	C	T	0.842	0.0204	0.0281	0.4674
rs2274568	A	G	0.3067	-0.0129	0.0021	4.6e-10	A	G	0.6126	0.0323	0.0212	0.127
rs2279574	A	C	0.4663	0.0119	0.0021	2.6e-08	A	C	0.6231	0.0075	0.021	0.721
rs2406374	T	C	0.1538	0.0139	0.0022	4.3e-10	T	C	0.2593	-0.0005	0.0233	0.9815
rs2612030	C	T	0.06969	0.024	0.0028	1.2e-17	C	T	0.8965	0.07	0.0336	0.0368502
rs2650705	G	A	0.2514	-0.0166	0.0028	3.7e-09	G	A	0.8847	-0.0128	0.0315	0.685001
rs28406364	T	C	0.2512	-0.0165	0.0021	8.1e-15	T	C	0.4296	-0.0183	0.0207	0.3755
rs28929474	T	C	0.003994	0.0416	0.0074	1.2e-08	T	C	0.01984	-0.1892	0.0737	0.0102101
rs2974311	A	G	0.3708	0.0131	0.0021	2.7e-10	A	G	0.5329	0.0003	0.0205	0.9893
rs3007104	A	G	0.4784	-0.0148	0.0021	1.5e-12	A	G	0.3513	-0.0054	0.0214	0.801
rs341521	A	G	0.2682	-0.0159	0.0023	9e-13	A	G	0.7462	-0.0252	0.0234	0.2824
rs3447	G	C	0.07029	0.0177	0.0029	3.7e-09	G	C	0.1327	0.043	0.0302	0.1552
rs34517439	A	C	0.02756	-0.0195	0.0032	8.2e-10	A	C	0.1261	0.0265	0.0306	0.3853
rs34606772	T	C	0.2284	-0.0118	0.0021	1.6e-08	T	C	0.4825	-0.0115	0.0205	0.5757
rs34804222	G	A	0.4016	0.0151	0.0021	1.9e-13	G	A	0.4233	-0.0151	0.0208	0.4672
rs34811474	A	G	0.07408	0.0155	0.0024	1.3e-10	A	G	0.2314	-0.0127	0.0243	0.6004
rs35077383	C	T	0.3207	-0.011	0.0021	3.9e-08	C	T	0.4793	0.0446	0.0205	0.0297002
rs35851551	G	A	0.02696	-0.0247	0.0034	2.5e-13	G	A	0.05916	0.0488	0.0433	0.2603
rs359271	C	T	0.4219	-0.0181	0.0021	4.1e-18	C	T	0.5837	0.03	0.0208	0.1487
rs3896224	G	A	0.3976	0.0198	0.0021	2.7e-21	G	A	0.4938	-0.0185	0.0205	0.3668
rs410520	T	C	0.4014	0.0113	0.0021	4.6e-08	T	C	0.4128	0.0047	0.0209	0.8216
rs4246175	A	T	0.49	0.0144	0.0022	4.2e-11	A	T	0.719	-0.0021	0.0228	0.925
rs4439537	C	T	0.4091	0.0132	0.0021	1.1e-10	C	T	0.5009	0.0274	0.0204	0.1792
rs4557006	A	G	0.4165	-0.0118	0.0021	8.3e-09	A	G	0.5428	-0.021	0.0206	0.3084
rs4569188	A	G	0.4792	-0.0135	0.0022	1.3e-09	A	G	0.6208	0.0245	0.0211	0.2457
rs4602427	G	C	0.1368	-0.0172	0.0026	2.3e-11	G	C	0.7809	-0.0113	0.0247	0.6469
rs4702	A	G	0.3538	0.0172	0.0021	1.1e-16	A	G	0.5309	-0.0126	0.0206	0.5407
rs4709807	C	T	0.3373	-0.0138	0.0024	1e-08	C	T	0.8113	0.0398	0.0261	0.1272
rs4800204	T	C	0.4056	-0.0125	0.0021	4.6e-09	T	C	0.5153	-0.0038	0.0204	0.8527
rs4809230	A	G	0.1961	0.0231	0.0039	2.5e-09	A	G	0.02444	-0.0085	0.0819	0.9177
rs4868800	T	G	0.3548	0.0128	0.0021	8.2e-10	T	G	0.6112	-0.0107	0.0211	0.6133
rs4952343	G	A	0.3496	0.0126	0.0021	2.2e-09	G	A	0.4306	0.036	0.0207	0.0826399
rs4961705	C	G	0.3524	0.013	0.0022	4.2e-09	C	G	0.3131	-0.0285	0.022	0.1967
rs56306056	A	G	0.07129	0.0157	0.0025	4.1e-10	A	G	0.191	-0.0059	0.026	0.8209
rs56392241	C	A	0.4712	-0.014	0.0021	8.9e-12	C	A	0.365	-0.0417	0.0213	0.0499103
rs58938116	T	G	0.2496	-0.0175	0.0028	1.6e-10	T	G	0.1963	-0.0082	0.0263	0.755899
rs592278	A	G	0.3391	-0.0125	0.0021	3.4e-09	A	G	0.3848	0.0408	0.0211	0.0533802
rs6058613	G	C	0.08866	-0.0171	0.0028	1.8e-09	G	C	0.8746	-0.0216	0.031	0.4866
rs61856978	C	T	0.1619	-0.0154	0.0022	5.7e-13	C	T	0.3029	-0.013	0.0222	0.557799
rs62134195	T	C	0.01418	0.0318	0.0052	5.3e-10	T	C	0.04612	-0.1025	0.0492	0.0373001
rs62177795	A	G	0.1044	0.019	0.0025	9e-15	G	C	0.02599	-0.0198	0.066	0.7642
rs62177795	A	G	0.1044	0.019	0.0025	9e-15	A	G	0.1512	0.1166	0.0287	4.81e-05
rs6517512	G	A	0.01058	-0.0275	0.005	3.2e-08	G	A	0.9693	0.017	0.0607	0.7788
rs6564268	G	C	0.2927	0.0266	0.0045	5.5e-09	G	C	0.06126	0.0436	0.0429	0.3091
rs6586405	A	C	0.2724	-0.0122	0.0022	3e-08	A	C	0.3113	-0.0007	0.0222	0.9747
rs6747099	C	G	0.2975	0.0123	0.0021	4.9e-09	C	G	0.4336	0.0017	0.0207	0.9357
rs6748341	G	C	0.2712	0.0149	0.0022	1.1e-11	G	C	0.2963	0.0443	0.0224	0.04783
rs6776937	A	C	0.151	-0.0138	0.0025	1.2e-08	A	C	0.1852	-0.0089	0.0262	0.7345
rs6966769	G	A	0.2664	0.0182	0.0033	1.9e-08	G	A	0.1558	-0.0253	0.0288	0.3783
rs6978112	T	C	0.4858	-0.0158	0.0021	2.7e-14	T	C	0.3893	-0.0193	0.0209	0.3558
rs7008955	G	T	0.3448	0.0116	0.0021	3.4e-08	G	T	0.5093	0.0394	0.0204	0.0535698
rs702	T	A	0.06569	0.0181	0.0028	2.8e-10	T	A	0.9177	0.0148	0.0371	0.6903
rs705240	T	C	0.1162	-0.015	0.0027	7e-09	T	C	0.2636	-0.011	0.0234	0.6367
rs7079070	A	G	0.4497	-0.0165	0.0021	1.2e-15	A	G	0.3262	-0.0144	0.0216	0.5059
rs7110863	G	A	0.4297	-0.0154	0.0021	5e-13	G	A	0.6253	0.0097	0.0212	0.6458
rs714393	T	C	0.36	0.0126	0.0021	1.5e-09	T	C	0.4395	0.0174	0.0206	0.3977
rs7151954	G	A	0.3269	-0.0208	0.0026	4e-16	G	A	0.2432	-0.0008	0.0239	0.9733
rs7152323	G	A	0.3984	-0.0156	0.0021	3.1e-13	G	A	0.411	0.0078	0.0207	0.7077
rs7167444	T	G	0.1863	-0.0138	0.0024	8.1e-09	T	G	0.3391	0.0162	0.0218	0.4574
rs7188873	G	A	0.2476	-0.0146	0.0021	5.8e-12	G	A	0.6292	-0.0469	0.0212	0.0269699
rs7201310	A	C	0.3179	0.0121	0.0023	2.7e-08	A	C	0.6494	0.0056	0.0216	0.7964
rs7236339	A	G	0.1452	-0.0201	0.0025	3.9e-16	A	G	0.2455	-0.0057	0.0239	0.8123
rs72674824	C	T	0.2476	0.0137	0.0024	3.4e-08	C	T	0.3514	-0.0048	0.0215	0.8245
rs72887338	C	T	0.2186	-0.0163	0.0021	1.6e-14	C	T	0.3471	0.0292	0.0215	0.1738
rs7381195	A	T	0.2656	-0.0136	0.0021	1.6e-10	A	T	0.6388	0.0185	0.0213	0.3845
rs7452074	C	A	0.3752	-0.0128	0.0021	4.9e-10	C	A	0.6884	0.025	0.022	0.2555
rs74737734	T	A	0.004593	0.0353	0.0064	2.7e-08	T	A	0.01291	0.069	0.0908	0.4472
rs7476	C	A	0.4944	-0.014	0.0022	5.6e-10	C	A	0.1982	0.0101	0.0257	0.692901
rs7503604	A	C	0.4435	0.0129	0.0021	6.1e-10	A	C	0.4852	0.0234	0.0207	0.259
rs7525548	T	A	0.3183	0.0145	0.0021	2.9e-12	T	A	0.4898	0.0062	0.0203	0.758799
rs7566527	T	C	0.2921	0.0137	0.0021	3.8e-11	T	C	0.4026	-0.0215	0.0209	0.3048
rs7575189	A	G	0.4048	0.0164	0.0021	1.9e-15	A	G	0.5916	0.0104	0.0208	0.6161
rs7618715	A	G	0.2612	0.0126	0.0021	1.9e-09	A	G	0.3396	-0.0514	0.0216	0.0175501
rs763053	C	T	0.4974	0.0163	0.0025	4.9e-11	C	T	0.3479	-0.0117	0.0214	0.5851
rs76513770	C	T	0.1198	0.024	0.0031	4.9e-15	C	T	0.1653	0.0425	0.0275	0.1233
rs766406	T	G	0.1849	0.0135	0.0021	5.2e-10	T	G	0.6928	0.0042	0.0221	0.849
rs7671317	T	G	0.4175	0.0122	0.0022	3.5e-08	T	G	0.654	-0.0199	0.0215	0.3558
rs767943	A	C	0.4746	-0.0171	0.0024	5.7e-13	A	C	0.2447	-0.0029	0.0239	0.9023
rs7704530	A	G	0.2656	-0.0128	0.0023	2.9e-08	A	G	0.6914	0.0151	0.0221	0.4963
rs7783012	A	G	0.3802	-0.0196	0.0021	1.4e-20	A	G	0.5685	0.0066	0.0207	0.7508
rs7785195	A	G	0.3504	0.0142	0.0022	9.5e-11	A	G	0.7002	0.0256	0.0222	0.2479
rs7804551	G	A	0.4527	0.0226	0.0029	2.9e-15	G	A	0.2186	-0.0283	0.0245	0.2483
rs7815125	A	T	0.05791	0.0179	0.0027	3.3e-11	A	T	0.8644	0.017	0.0298	0.569799
rs7824756	C	T	0.4555	-0.0155	0.0023	2.8e-11	C	T	0.2522	-0.0153	0.0235	0.5161
rs783544	C	A	0.2067	0.0148	0.0024	3.5e-10	C	A	0.7692	-0.0108	0.0243	0.6566
rs7909331	G	A	0.2093	-0.0156	0.0028	2.9e-08	G	A	0.1483	-0.0136	0.0291	0.640301
rs79269403	A	G	0.2113	0.0206	0.0025	3.1e-17	A	G	0.2425	-0.036	0.024	0.1335
rs7927195	G	A	0.3075	-0.0152	0.0021	4.9e-13	G	A	0.6899	0.0049	0.022	0.8232
rs7942078	T	A	0.4732	0.0161	0.0022	6.6e-14	T	A	0.3275	0.0484	0.0218	0.0266299
rs794375	C	T	0.4287	0.0142	0.0021	1.4e-11	C	T	0.5135	0.0323	0.0205	0.1155
rs7955865	T	A	0.3015	-0.0134	0.0022	8.4e-10	T	A	0.6714	-0.0155	0.0217	0.475501
rs7972441	A	C	0.2778	-0.0149	0.0022	1.1e-11	A	C	0.5648	0.0053	0.0205	0.7944
rs803679	A	G	0.3524	0.0175	0.0025	6.8e-12	A	G	0.7829	0.0006	0.0247	0.9817
rs807478	G	A	0.2913	0.0122	0.0021	1.9e-09	G	A	0.528	-0.0386	0.0206	0.0605703
rs809955	A	G	0.3536	0.0157	0.0021	1e-13	A	G	0.3583	0.0597	0.0213	0.00508101
rs8180995	G	A	0.4091	0.0122	0.0021	8.9e-10	G	A	0.5178	-0.0057	0.0204	0.778501
rs838042	A	G	0.1825	0.0162	0.0022	3.9e-13	A	G	0.6087	-0.0458	0.021	0.0287501
rs9403187	T	A	0.3556	0.0149	0.0022	1.7e-11	T	A	0.3329	0.0259	0.0218	0.2343
rs9514600	G	C	0.3484	-0.0114	0.0021	2.4e-08	G	C	0.6269	-0.0202	0.021	0.338
rs9536994	C	A	0.4373	0.0125	0.0022	4.2e-09	C	A	0.3473	0.0143	0.0214	0.5047
rs9538248	A	C	0.1566	-0.0159	0.0022	3e-13	A	C	0.2925	0.0159	0.0223	0.4769
rs9809849	A	G	0.2696	-0.014	0.0021	1.8e-11	A	G	0.3527	-0.0183	0.0214	0.3916
rs9835772	T	A	0.1108	-0.0138	0.0024	9.9e-09	T	A	0.2293	-0.0224	0.0243	0.3572
rs9923553	G	A	0.3219	-0.0139	0.0023	3.8e-10	G	A	0.2534	-0.0082	0.0234	0.727699
rs993700	C	T	0.2406	0.0157	0.0025	2.9e-10	C	T	0.7667	-0.001	0.0242	0.9673
SNP	Exposure						Outcome
	Effect allele	Other allele	Effect allele frequency	Beta	Standard error (SE)	P value	Effect allele	Other allele	Effect allele frequency	Beta	Standard error (SE)	P value
Number of sexual partner
rs10763152	A	G	0.556017	-0.0105621	0.00185674	1.3e-08	A	G	0.5789	-0.0094	0.0208	0.6501
rs10774020	C	T	0.664885	-0.0118828	0.00195828	1.3e-09	C	T	0.6996	-0.0069	0.0223	0.7587
rs10782302	C	T	0.49406	0.0124658	0.00184482	1.4e-11	C	T	0.5014	-0.0111	0.0204	0.5861
rs10782490	C	T	0.469722	0.0149012	0.0018492	7.7e-16	C	T	0.5094	0.0031	0.0204	0.8785
rs10788954	C	T	0.500808	-0.0118632	0.00185048	1.4e-10	C	T	0.5615	-0.0141	0.0205	0.4909
rs11111212	G	A	0.217402	0.0126513	0.00223569	1.5e-08	G	A	0.3107	0.0259	0.0222	0.2417
rs11165696	G	A	0.178261	0.0150436	0.00241033	4.3e-10	G	A	0.1959	0.0132	0.0256	0.6075
rs11627454	G	A	0.222173	-0.0132939	0.00222666	2.4e-09	G	A	0.1795	0.0244	0.0265	0.3569
rs117236391	A	G	0.0224	-0.0362238	0.00643199	1.8e-08	A	G	0.003821	0.0737	0.163	0.6511
rs11847782	A	G	0.37727	0.0104963	0.00190201	3.4e-08	A	G	0.3739	0.0088	0.021	0.6773
rs12655983	G	T	0.133784	0.0152822	0.00271124	1.7e-08	G	T	0.145	0.0227	0.0292	0.437
rs12667600	A	C	0.39167	-0.0107319	0.00189156	1.4e-08	A	C	0.2921	0.0057	0.0224	0.7984
rs13156646	C	G	0.370436	0.0105977	0.00191763	3.3e-08	C	G	0.4631	-0.0209	0.0206	0.3091
rs1372626	A	G	0.593195	-0.0114571	0.00187956	1.1e-09	A	G	0.6177	0.0101	0.0209	0.6311
rs1375601	G	A	0.583565	-0.0108504	0.00188988	9.4e-09	G	A	0.5617	-0.0235	0.0208	0.2582
rs1512224	C	G	0.586925	0.0141177	0.00187301	4.8e-14	C	G	0.6214	0.0168	0.0211	0.4276
rs1560660	A	G	0.648004	-0.0118228	0.00193741	1e-09	A	G	0.6177	0.0112	0.0212	0.5986
rs162057	G	T	0.661755	0.0117969	0.0019496	1.4e-09	G	T	0.6573	0.0046	0.0216	0.83
rs16884402	C	T	0.287745	-0.0115477	0.00203811	1.5e-08	C	T	0.2376	0.0019	0.024	0.9368
rs17690703	T	C	0.264175	-0.0142363	0.00208638	8.9e-12	T	C	0.1189	-0.0914	0.0313	0.00347696
rs1986692	G	A	0.383306	-0.011053	0.00191038	7.2e-09	G	A	0.3846	0.0309	0.0211	0.1426
rs2035166	G	A	0.679109	0.0108501	0.0019754	4e-08	G	A	0.6395	-0.002	0.0213	0.9247
rs2119453	A	T	0.411568	0.0111192	0.00187907	3.3e-09	A	T	0.3253	-0.0201	0.0218	0.3569
rs2186707	A	T	0.386495	0.0118226	0.00189278	4.2e-10	A	T	0.3747	-0.0102	0.0211	0.629901
rs2194027	A	T	0.485236	0.0141812	0.00186042	2.5e-14	A	T	0.4833	0.0063	0.0204	0.7568
rs2279829	T	C	0.214555	-0.014563	0.00225061	9.8e-11	T	C	0.2869	-0.0519	0.0226	0.0215899
rs2281824	T	C	0.278722	-0.0112508	0.00206077	4.8e-08	T	C	0.2735	0.0302	0.0228	0.1865
rs2341580	C	T	0.257984	-0.0122672	0.00211014	6.1e-09	C	T	0.2076	0.007	0.0253	0.7807
rs2422136	A	C	0.498539	0.0110562	0.0018431	2e-09	A	C	0.5434	0.0297	0.0206	0.1484
rs2726461	T	C	0.809466	-0.0156917	0.00235145	2.5e-11	T	C	0.816	-0.0029	0.0265	0.9129
rs273512	T	C	0.404635	-0.0116639	0.00188172	5.7e-10	T	C	0.4412	-0.0092	0.0206	0.655799
rs28457046	C	G	0.432511	0.0110554	0.00187293	3.6e-09	C	G	0.4317	-0.012	0.0207	0.5611
rs28548534	T	C	0.250663	0.0118795	0.00212907	2.4e-08	T	C	0.2481	-0.0054	0.0236	0.8185
rs2936831	C	T	0.532591	0.0109775	0.00184994	3e-09	C	T	0.5932	0.0355	0.0207	0.0866204
rs34495106	G	A	0.626508	-0.0141048	0.00192538	2.4e-13	G	A	0.7166	0.042	0.0227	0.06446
rs35488407	G	C	0.159421	-0.0138412	0.00252654	4.3e-08	G	C	0.1557	-0.0363	0.0279	0.1945
rs3740484	T	G	0.33042	-0.0109196	0.00195744	2.4e-08	T	G	0.2595	0.0032	0.0233	0.89
rs4702	A	G	0.556971	-0.0130957	0.00185782	1.8e-12	A	G	0.5309	-0.0126	0.0206	0.5407
rs4869737	T	C	0.699457	0.0115545	0.00201361	9.6e-09	T	C	0.7763	-0.0052	0.0244	0.8297
rs542391	T	C	0.903554	-0.0191947	0.00313452	9.1e-10	T	C	0.9267	0.0704	0.0387	0.0691099
rs55731932	T	C	0.325657	0.0113431	0.00197573	9.4e-09	T	C	0.2616	-0.0433	0.0232	0.0625504
rs55918828	T	C	0.285419	-0.0133511	0.00204673	6.9e-11	T	C	0.2855	0.0175	0.0226	0.4369
rs56016607	G	A	0.053136	-0.0302622	0.00415155	3.1e-13	G	A	0.04232	0.1141	0.0512	0.0259203
rs58184964	A	G	0.384725	0.0120742	0.00189942	2.1e-10	A	G	0.4386	-0.0111	0.0207	0.5902
rs62084701	T	C	0.747801	-0.0134071	0.00212477	2.8e-10	T	C	0.7193	0.0451	0.0229	0.0490603
rs62432515	T	C	0.054548	-0.0238146	0.004122	7.6e-09	T	C	0.03619	-0.0844	0.0559	0.1307
rs62521080	A	G	0.101077	-0.0223939	0.00306816	2.9e-13	A	G	0.102	0.0013	0.0337	0.9683
rs631248	A	G	0.779862	-0.0133154	0.00222503	2.2e-09	A	G	0.7961	0.0147	0.0254	0.5634
rs6721925	T	A	0.256982	0.0123369	0.00213372	7.4e-09	T	A	0.3088	-0.0061	0.0224	0.7854
rs6723108	T	G	0.493198	0.0101057	0.00183214	3.5e-08	T	G	0.5455	-0.0107	0.0206	0.6017
rs6908726	C	G	0.876497	0.0169596	0.00280338	1.5e-09	C	G	0.9479	0.0576	0.0461	0.2115
rs75120545	T	C	0.029816	-0.0339803	0.00572676	3e-09	T	C	0.04558	-0.094	0.0493	0.0563897
rs75974927	C	T	0.068091	0.0205438	0.00368614	2.5e-08	C	T	0.06647	-0.0033	0.0407	0.9359
rs7783012	A	G	0.59052	0.0138626	0.00188125	1.7e-13	A	G	0.5685	0.0066	0.0207	0.7508
rs8063842	A	G	0.079806	0.0221951	0.00346078	1.4e-10	A	G	0.1665	0.0537	0.0275	0.0513499
rs9641538	A	G	0.554892	-0.0103713	0.00185655	2.3e-08	A	G	0.4597	0.0118	0.0205	0.5642
rs966971	T	C	0.584883	0.0123368	0.00187387	4.6e-11	T	C	0.6959	-0.0178	0.0221	0.42
rs9846870	A	C	0.837993	0.0145636	0.00254042	9.9e-09	A	C	0.7559	0.0289	0.0241	0.2307
rs9922596	T	C	0.219808	-0.0138335	0.00223433	6e-10	T	C	0.2614	0.0276	0.0234	0.2377
SNP	Exposure						Outcome
	Effect allele	Other allele	Effect allele frequency	Beta	Standard error (SE)	P value	Effect allele	Other allele	Effect allele frequency	Beta	Standard error (SE)	P value
Insomnia
rs11097861	G	A	0.716256	0.0100437	0.00164946	1.1e-09	G	A	0.6923	-0.0474	0.0222	0.0326498
rs11152363	A	G	0.186319	0.0156393	0.00192518	4.5e-16	A	G	0.1995	-0.0197	0.0257	0.4435
rs113851554	T	G	0.057291	0.0467802	0.00331329	2.9e-45	T	G	0.07014	0.0197	0.0406	0.628001
rs11635495	C	T	0.512179	0.00937342	0.00148509	2.8e-10	C	T	0.5174	0.0019	0.0204	0.9261
rs11790060	C	T	0.330834	-0.0103391	0.00157854	5.8e-11	C	T	0.3603	-0.0264	0.0212	0.2143
rs12049261	C	G	0.292534	0.0111868	0.00163048	6.8e-12	C	G	0.2806	-0.0205	0.0228	0.3685
rs12470989	G	A	0.203934	-0.0102429	0.00184485	2.8e-08	G	A	0.1598	-0.0011	0.0277	0.9686
rs1430205	T	C	0.461507	0.00947493	0.00149107	2.1e-10	T	C	0.4649	-0.019	0.0205	0.3543
rs1547630	A	G	0.651513	0.00910814	0.00156447	5.8e-09	A	G	0.5693	0.0261	0.0207	0.2074
rs1592757	C	G	0.355788	0.0102216	0.00154996	4.3e-11	C	G	0.3478	0.0084	0.0215	0.696899
rs17151854	T	G	0.15241	0.0129893	0.00207434	3.8e-10	T	G	0.1276	0.0631	0.0324	0.0516404
rs17709610	G	A	0.297979	-0.0099161	0.00162078	9.5e-10	G	A	0.2726	-0.0101	0.0231	0.6615
rs1988337	G	A	0.552395	0.00838726	0.00149645	2.1e-08	G	A	0.5315	0.0019	0.0204	0.9266
rs2014830	T	C	0.303519	-0.0116018	0.0016233	8.9e-13	T	C	0.3326	0.0029	0.0217	0.8935
rs2062113	C	T	0.568257	-0.00961678	0.00150275	1.6e-10	C	T	0.627	0.0199	0.0212	0.3461
rs224032	A	G	0.550358	0.00839066	0.00149108	1.8e-08	A	G	0.5335	0.0085	0.0204	0.677901
rs2604551	G	T	0.640384	-0.00848084	0.00155238	4.7e-08	G	T	0.729	-0.0093	0.0229	0.6854
rs2644128	G	C	0.548279	0.0106284	0.00149103	1e-12	G	C	0.5426	0.0132	0.0205	0.519
rs2803296	C	G	0.543586	-0.00862206	0.00149047	7.3e-09	C	G	0.5433	-0.0155	0.0206	0.4509
rs314280	G	A	0.547047	0.00971363	0.00149134	7.3e-11	G	A	0.5736	0.0219	0.0207	0.2891
rs324017	C	A	0.705433	-0.00988248	0.00163145	1.4e-09	C	A	0.6694	-0.0337	0.0219	0.1248
rs4572538	T	C	0.364055	-0.00960596	0.00156161	7.7e-10	T	C	0.4071	0.0181	0.0208	0.3841
rs4577309	G	A	0.533655	-0.00854833	0.00149214	1e-08	G	A	0.4336	-0.0082	0.0207	0.6902
rs4886860	C	G	0.767408	-0.011796	0.00175566	1.8e-11	C	G	0.6993	-0.0045	0.0225	0.8418
rs56093896	A	C	0.214053	-0.0124111	0.00181352	7.7e-12	A	C	0.2141	0.0098	0.0248	0.691899
rs56330606	G	A	0.378954	0.00930932	0.00153044	1.2e-09	G	A	0.3425	-0.0287	0.0215	0.1813
rs56365214	A	C	0.155781	-0.0147948	0.00205225	5.6e-13	A	C	0.1233	-0.0842	0.0312	0.00695505
rs6561715	A	T	0.630662	-0.011623	0.00154234	4.8e-14	A	T	0.6157	0.0131	0.021	0.5332
rs6690017	G	T	0.408855	-0.0102669	0.00151022	1.1e-11	G	T	0.3278	0.0064	0.0218	0.7673
rs68094047	T	C	0.251267	0.0103356	0.0017167	1.7e-09	T	C	0.1681	-0.0184	0.0274	0.5018
rs6975972	G	A	0.578726	-0.00902066	0.00150428	2e-09	G	A	0.5544	-0.0033	0.0206	0.8726
rs705219	A	T	0.887373	0.013423	0.00235299	1.2e-08	A	T	0.7985	0.0011	0.0257	0.9657
rs72924721	T	C	0.073137	0.016478	0.00288103	1.1e-08	T	C	0.08739	-0.0078	0.0359	0.8274
rs7711696	T	G	0.305042	0.0111716	0.00161138	4.1e-12	T	G	0.2991	-0.0019	0.0224	0.9324
rs8180817	C	G	0.431016	-0.0100553	0.00150974	2.7e-11	C	G	0.4759	0.0151	0.0205	0.4598
rs931221	A	T	0.236738	0.0106361	0.00175313	1.3e-09	A	T	0.1569	0.0163	0.0282	0.5622
rs9570080	C	T	0.344131	-0.0106379	0.00157858	1.6e-11	C	T	0.4423	0.0172	0.0207	0.4065
rs9845387	A	C	0.040279	-0.0218562	0.00377648	7.1e-09	A	C	0.05164	0.0767	0.0453	0.0903691
rs9894577	A	G	0.3182	0.0132051	0.00159687	1.3e-16	A	G	0.3358	-0.0304	0.0217	0.161
rs9906181	G	A	0.687567	-0.00915026	0.00163869	2.4e-08	G	A	0.6969	-0.0171	0.0224	0.4452
SNP	Exposure						Outcome
	Effect allele	Other allele	Effect allele frequency	Beta	Standard error (SE)	P value	Effect allele	Other allele	Effect allele frequency	Beta	Standard error (SE)	P value
Nap during day
rs10149986	G	T	0.185198	0.0109384	0.00156608	4.4e-12	G	T	0.1469	-0.0025	0.0291	0.9318
rs10152428	C	G	0.729765	0.00780688	0.00136996	1.1e-08	C	G	0.692	0.0118	0.022	0.5907
rs10257273	T	A	0.14931	-0.0107366	0.00170413	8.9e-10	T	A	0.2239	-0.031	0.0243	0.2024
rs10772659	A	T	0.442732	0.00731105	0.00122761	2.7e-09	A	T	0.4445	-0.0015	0.0205	0.9431
rs10811438	C	G	0.39342	-0.00721671	0.0012428	3.2e-09	C	G	0.3562	-0.0015	0.0213	0.9421
rs10835420	A	T	0.249174	-0.00889802	0.00140206	1.7e-10	A	T	0.1523	-0.0393	0.028	0.1602
rs10840017	G	A	0.232631	-0.00894142	0.00148101	2e-09	G	A	0.1611	0.0245	0.0282	0.3853
rs10875606	A	C	0.684233	-0.00737707	0.0013077	1.3e-08	A	C	0.7293	0.0389	0.0229	0.0896892
rs10875622	A	G	0.575365	0.0104621	0.0012291	1.3e-17	A	G	0.6098	0.024	0.0209	0.2499
rs11071755	A	G	0.425078	-0.00711401	0.00122819	5.2e-09	A	G	0.3215	-0.0259	0.022	0.2395
rs11224896	C	T	0.110253	-0.0111605	0.00193872	1.1e-08	C	T	0.06652	0.0497	0.0409	0.2245
rs112520848	C	G	0.385884	0.00702449	0.00125191	1.8e-08	C	G	0.3426	-0.0599	0.0216	0.00549301
rs11258652	A	C	0.236815	-0.0104004	0.00142918	3.7e-13	A	C	0.2856	0.0255	0.0226	0.2581
rs11383197	AG	A	0.675376	0.00719036	0.00129454	2.7e-08	AG	A	0.678	0.045	0.0219	0.0400904
rs11615756	T	C	0.404611	0.0182673	0.00123883	1.4e-49	T	C	0.414	-0.0139	0.0208	0.5022
rs11682175	C	T	0.472864	0.0069583	0.0012166	1.1e-08	C	T	0.4004	0.0132	0.021	0.5283
rs11860072	T	C	0.447209	-0.00897773	0.00123952	2.8e-13	T	C	0.3933	-0.0213	0.0208	0.3061
rs12042846	C	T	0.178874	0.00901497	0.00159014	1.9e-08	C	T	0.1656	0.033	0.0274	0.229
rs12140153	T	G	0.095397	-0.0247147	0.00211564	2.4e-31	T	G	0.0785	0.0891	0.038	0.0190999
rs12346996	C	T	0.728071	-0.00796106	0.00136459	5e-09	C	T	0.7735	-0.0447	0.0241	0.06375
rs12451365	C	T	0.204638	0.010628	0.00150388	1.5e-12	C	T	0.2318	-0.049	0.0242	0.0426697
rs12657723	T	C	0.321683	0.00818319	0.00129849	2e-10	T	C	0.3791	0.0182	0.021	0.386
rs12992648	G	A	0.282932	-0.00765323	0.00134659	2.4e-08	G	A	0.2477	-0.0103	0.0236	0.6614
rs13033444	G	A	0.282805	0.00974179	0.00135018	3.6e-13	G	A	0.2713	0.022	0.0229	0.3377
rs13150944	G	A	0.689386	0.00860076	0.0013218	6.8e-11	G	A	0.7336	0.0036	0.0232	0.876
rs13169872	A	G	0.319196	0.00714	0.00130199	3e-08	A	G	0.3924	0.0243	0.0209	0.244
rs13263535	T	G	0.468536	-0.00687135	0.00121641	1.6e-08	T	G	0.4581	-0.0271	0.0205	0.1873
rs13284688	C	T	0.206572	0.0150717	0.00149894	1.7e-23	C	T	0.1543	-0.0075	0.028	0.7901
rs13330072	G	A	0.286953	0.00791082	0.00134123	4.8e-09	G	A	0.2027	-0.0034	0.0254	0.8942
rs140506252	T	A	0.022478	-0.0227261	0.0040886	4.3e-08	T	A	0.02639	-0.1241	0.0645	0.0544703
rs1546977	G	A	0.439655	0.00827718	0.00122321	1e-11	G	A	0.4857	0.0139	0.0204	0.495801
rs1601440	T	C	0.721378	-0.00912653	0.00135575	1.9e-11	T	C	0.7433	0.0431	0.0235	0.0665794
rs17158413	A	G	0.237279	0.00925014	0.00142955	4.4e-11	A	G	0.1852	-0.0075	0.0261	0.774399
rs17265513	C	T	0.199401	0.00913188	0.00151965	2e-09	C	T	0.285	0.0195	0.0227	0.3914
rs174541	C	T	0.360451	0.00988214	0.00126293	4.4e-15	C	T	0.4456	0.002	0.0206	0.9232
rs17502738	C	T	0.195889	-0.00870459	0.00153004	2e-08	C	T	0.182	0.0153	0.0263	0.5613
rs1883048	C	T	0.523561	0.00787143	0.00122313	1.8e-10	C	T	0.5829	0.0146	0.0208	0.4817
rs1931175	G	C	0.383828	0.00776325	0.00124756	4.6e-10	G	C	0.4247	-0.0119	0.0206	0.5626
rs2033103	T	C	0.452115	0.00725728	0.00122022	2.6e-09	T	C	0.4372	0.0255	0.0206	0.2144
rs2099810	G	A	0.49693	-0.00769192	0.00121447	2.8e-10	G	A	0.4407	0.0035	0.0206	0.866
rs2202323	C	G	0.634126	-0.00758702	0.0012578	1.2e-09	C	G	0.671	0.0159	0.0217	0.4619
rs224111	A	G	0.387694	-0.00798411	0.00124912	1.6e-10	A	G	0.4031	-0.006	0.0209	0.7753
rs2250377	G	A	0.661117	-0.0131561	0.00127975	1.4e-24	G	A	0.7049	-0.0327	0.0225	0.1452
rs2284015	G	C	0.259172	0.00771167	0.00138662	4.1e-08	G	C	0.3925	-0.0018	0.021	0.9303
rs2370926	C	T	0.366474	-0.00813213	0.00126359	1.7e-10	C	T	0.2304	0.0044	0.0242	0.8555
rs2431108	C	T	0.328723	0.0129827	0.00129028	7.7e-24	C	T	0.2918	-0.0108	0.0225	0.6303
rs2653349	G	A	0.785223	-0.0165942	0.00147827	3.4e-29	G	A	0.8051	-0.0139	0.0257	0.5894
rs2699869	C	A	0.545872	-0.00678084	0.00121774	3.1e-08	C	A	0.5818	-0.0287	0.0208	0.1679
rs271057	T	C	0.751573	-0.00866783	0.00140414	6.5e-10	T	C	0.7675	-0.0126	0.0242	0.6026
rs2769916	A	G	0.688617	0.00875328	0.00131344	1.7e-11	A	G	0.6249	0.0005	0.0212	0.9812
rs2786547	T	C	0.176896	-0.0107673	0.00158775	1e-11	T	C	0.1971	0.0104	0.0256	0.683299
rs285815	A	T	0.544465	-0.00753009	0.00121983	5.8e-10	A	T	0.6176	-0.0034	0.0211	0.8708
rs2943023	T	C	0.419803	-0.00710422	0.00123055	7.4e-09	T	C	0.5245	0.0073	0.0205	0.7201
rs295278	A	G	0.394519	-0.00787804	0.00124238	2.2e-10	A	G	0.485	0.0175	0.0204	0.3914
rs301817	A	C	0.5894	0.00734402	0.00123666	1.6e-09	A	C	0.6564	0.0156	0.0215	0.4698
rs34262487	A	C	0.072003	-0.0145107	0.00235463	1.2e-09	A	C	0.04142	0.0236	0.0509	0.6434
rs35011311	T	G	0.265581	-0.009082	0.00138249	4.4e-11	T	G	0.2608	-0.0014	0.0233	0.9536
rs35039375	G	A	0.091832	0.0136431	0.00210973	8.7e-11	G	A	0.07748	0.0367	0.0386	0.342
rs350785	C	T	0.884524	-0.0126479	0.00190975	1.5e-11	C	T	0.8953	-0.004	0.0334	0.9046
rs351776	C	A	0.549518	0.00755367	0.00122072	8.4e-10	C	A	0.5312	-0.0298	0.0205	0.1467
rs35851551	G	A	0.101504	-0.011194	0.00202654	3.5e-08	G	A	0.05916	0.0488	0.0433	0.2603
rs3799380	C	T	0.200274	-0.00890214	0.00151371	1.3e-08	C	T	0.1357	-0.047	0.0298	0.1149
rs3810484	G	A	0.443696	-0.00684147	0.001222	2.2e-08	G	A	0.3949	0.0286	0.0211	0.1761
rs385199	C	A	0.227862	-0.0209131	0.0014497	7.5e-47	C	A	0.08273	-0.1204	0.0368	0.00106699
rs3935190	A	G	0.536252	0.00801432	0.00122354	5.4e-11	A	G	0.5051	0.0358	0.0205	0.0810308
rs4511908	G	T	0.580907	0.00726347	0.00128337	1.4e-08	G	T	0.6146	-0.0324	0.0211	0.1244
rs4604518	A	G	0.453526	-0.00691205	0.00122091	1.4e-08	A	G	0.5743	-0.0116	0.0207	0.575999
rs467897	A	G	0.677609	-0.00955698	0.00130107	2.6e-13	A	G	0.6573	-0.0157	0.0215	0.4662
rs60222088	A	C	0.147267	-0.0112358	0.00172293	6.4e-11	A	C	0.2163	-0.0122	0.0247	0.6208
rs60920123	A	G	0.433192	-0.00763778	0.00122697	4.5e-10	A	G	0.3677	0.0071	0.0212	0.737901
rs61332968	GA	G	0.288661	0.00785019	0.0013472	4.2e-09	GA	G	0.3631	0.0129	0.0212	0.5428
rs614987	C	A	0.614205	0.0110217	0.00124925	7.5e-19	C	A	0.6868	-0.0056	0.0219	0.7995
rs62189006	G	A	0.092801	-0.0120943	0.0020982	8.3e-09	G	A	0.1215	-0.0263	0.0314	0.4013
rs6452787	G	A	0.463847	-0.00772931	0.0012169	2e-10	G	A	0.4685	-0.0167	0.0205	0.4155
rs6919087	G	T	0.3124	-0.0107806	0.0013114	1e-16	G	T	0.2912	0.0176	0.0225	0.4351
rs73817091	T	C	0.042467	0.0165127	0.00302224	3.8e-08	T	C	0.02344	0.0641	0.0648	0.3224
rs7422655	T	C	0.736885	-0.00783348	0.00137827	1.1e-08	T	C	0.7208	-0.0178	0.0229	0.437
rs7423968	G	A	0.428827	-0.00767586	0.00123216	4.8e-10	G	A	0.4486	0.0287	0.0205	0.1615
rs75022160	T	C	0.137254	-0.00988485	0.00176929	1.7e-08	T	C	0.09587	-0.0754	0.0346	0.0294103
rs7697461	T	A	0.742036	0.0082009	0.00139778	6e-09	T	A	0.6963	-0.028	0.0222	0.2063
rs77154532	G	A	0.358326	-0.00769324	0.0012705	1.4e-09	G	A	0.3673	0.0049	0.0214	0.8176
rs7814873	T	C	0.617006	-0.00720972	0.00126385	1.5e-08	T	C	0.6564	0.006	0.0216	0.7792
rs785145	G	T	0.431455	0.0069889	0.00122527	1e-08	G	T	0.4128	-0.0023	0.0207	0.913
rs80163246	C	T	0.117455	0.0119129	0.00188438	1.4e-10	C	T	0.1361	-0.0259	0.0301	0.3885
rs908442	T	A	0.408654	-0.0102781	0.00123558	1.4e-16	T	A	0.3412	0.03	0.0215	0.1627
rs910187	A	G	0.373967	-0.00731754	0.00125594	4.9e-09	A	G	0.3536	-0.0068	0.0214	0.7516
rs9287862	T	C	0.913226	-0.0122526	0.00215162	2e-08	T	C	0.8985	0.0083	0.0338	0.8069
rs9309116	T	C	0.652831	0.00737914	0.00127277	3.9e-09	T	C	0.5836	0.0355	0.0208	0.08788
rs936944	A	G	0.837821	-0.00913528	0.00164374	3.2e-08	A	G	0.9205	0.0387	0.037	0.2953
rs9389556	G	C	0.260947	0.00841517	0.00138285	9.7e-10	G	C	0.2183	0.0565	0.0248	0.0225102
rs9460110	C	T	0.369782	0.00735568	0.00125751	8.4e-09	C	T	0.3096	-0.0302	0.0221	0.1719
rs962247	A	G	0.476801	-0.00796355	0.00122493	5.7e-11	A	G	0.4888	-0.0162	0.0204	0.4266
rs971415	G	A	0.122378	-0.0110652	0.00185108	1.2e-09	G	A	0.1872	0.0164	0.0263	0.534
rs9939355	T	C	0.557671	-0.00726404	0.00122438	4.5e-09	T	C	0.6428	-0.0072	0.0213	0.736999
rs9965170	A	G	0.423393	-0.0136374	0.00122874	7.8e-29	A	G	0.4593	-0.0225	0.0205	0.2711
SNP	Exposure						Outcome
	Effect allele	Other allele	Effect allele frequency	Beta	Standard error (SE)	P value	Effect allele	Other allele	Effect allele frequency	Beta	Standard error (SE)	P value
Daytime dozing
rs11242450	T	C	0.523658	-0.00684374	0.00103423	3.7e-11	T	C	0.5363	-0.0046	0.0205	0.8208
rs13010456	G	A	0.405192	-0.00765292	0.00105238	3.5e-13	G	A	0.3412	0.0303	0.0215	0.1591
rs13284688	C	T	0.207093	0.00943562	0.00127168	1.2e-13	C	T	0.1543	-0.0075	0.028	0.7901
rs1566362	C	T	0.367775	-0.00667814	0.00107017	4.4e-10	C	T	0.4136	0.0109	0.0208	0.601399
rs17356118	G	A	0.231686	0.00724104	0.00122089	3e-09	G	A	0.1595	0.0024	0.0276	0.9301
rs1846644	C	T	0.408096	0.0113033	0.00104921	4.6e-27	C	T	0.4183	-0.0139	0.0207	0.5024
rs2160515	G	A	0.437142	0.00579609	0.00104739	3.1e-08	G	A	0.5468	0.0668	0.0207	0.001236
rs2787120	G	A	0.168023	-0.0076454	0.00137677	2.8e-08	G	A	0.1911	0.0089	0.0258	0.731601
rs285793	A	G	0.539876	-0.00659389	0.00103647	2e-10	A	G	0.6137	-0.0004	0.0211	0.9856
rs3122170	A	C	0.770296	-0.00923866	0.00122955	5.7e-14	A	C	0.8277	0.0003	0.0271	0.9916
rs34478464	T	C	0.191618	0.00884349	0.00130728	1.3e-11	T	C	0.2053	-0.0202	0.0254	0.4252
rs4286272	C	T	0.532938	-0.00594824	0.00103304	8.5e-09	C	T	0.6112	-0.0205	0.021	0.3273
rs4665972	C	T	0.604477	-0.00670863	0.00105828	2.3e-10	C	T	0.6222	-0.0482	0.0211	0.02243
rs4765939	C	G	0.418059	0.00615748	0.00104625	4e-09	C	G	0.2966	0.009	0.0224	0.6896
rs553314	C	T	0.635125	-0.00667767	0.00107752	5.7e-10	C	T	0.7387	0.0195	0.0232	0.4012
rs55767040	C	T	0.302656	-0.0071323	0.0011276	2.5e-10	C	T	0.2632	-0.0042	0.0232	0.8564
rs56143617	T	C	0.179101	-0.00790141	0.00134823	4.6e-09	T	C	0.2099	-0.0204	0.0253	0.4208
rs57746981	T	C	0.35614	-0.0068978	0.00107605	1.5e-10	T	C	0.3883	-0.0263	0.021	0.2087
rs59262698	C	T	0.413259	-0.00667591	0.00104583	1.7e-10	C	T	0.5245	0.013	0.0205	0.5257
rs62519822	A	G	0.11231	0.00955909	0.00163189	4.7e-09	A	G	0.1418	0.0067	0.0294	0.8209
rs6923811	C	T	0.322762	-0.00658704	0.00110425	2.4e-09	C	T	0.1804	-0.0491	0.0269	0.0676799
rs7207582	G	A	0.228698	-0.00847086	0.0012272	5.1e-12	G	A	0.08306	-0.1266	0.0367	0.000570296
rs7476897	A	G	0.319441	-0.00698564	0.00110372	2.5e-10	A	G	0.224	-0.0273	0.0245	0.2648
rs7607363	G	A	0.437902	0.00601044	0.00103976	7.4e-09	G	A	0.4587	-0.0068	0.0204	0.738901
rs8015449	G	A	0.461183	-0.00619355	0.00103579	2.2e-09	G	A	0.4383	0.0111	0.0205	0.589
rs825127	G	T	0.468559	-0.00582842	0.00103356	1.7e-08	G	T	0.5098	-0.0017	0.0204	0.9336
rs843372	T	C	0.770761	-0.00823882	0.00122855	2e-11	T	C	0.7188	-0.0063	0.0227	0.782299
rs886114	T	C	0.641076	-0.0060731	0.00107388	1.6e-08	T	C	0.7114	0.0074	0.0225	0.742699

## Sheet: Data S5
Supplementary Data S5. Included SNPs for MR analysis in the East Asian discovery dataset
SNP	Exposure						Outcome
	Effect allele	Other allele	Effect allele frequency	Beta	Standard error (SE)	P value	Effect allele	Other allele	Effect allele frequency	Beta	Standard error (SE)	P value
Ever smoking
rs117001019	T	C	0.1341	0.3981	0.0849	2.74897e-06	T	C	0.97189	0.0171462	0.105753	0.8712
rs117485841	C	T	0.1207	0.4682	0.08817	1.09701e-07	C	T	0.995114	-0.372942	0.255701	0.1447
rs13203654	G	A	0.1158	-0.466	0.1043	7.96691e-06	G	A	0.95177	-0.135405	0.0853893	0.1128
rs150428821	C	A	0.2822	0.3022	0.06766	7.942e-06	C	A	0.994892	-0.079735	0.245957	0.7458
rs2623815	T	A	0.1205	0.4717	0.08843	9.6159e-08	T	A	0.1351	0.0944007	0.0565651	0.09514
rs60678430	T	C	0.02324	-1.01	0.2252	7.29306e-06	T	C	0.994976	0.255667	0.263549	0.332
rs6782948	C	A	0.1749	0.3984	0.08129	9.53806e-07	C	A	0.3869	0.0178399	0.0367538	0.6274
rs7090827	C	T	0.2219	0.3169	0.07106	8.18408e-06	C	T	0.94275	-0.0916672	0.0769248	0.2334
rs71427406	C	T	0.16	-0.4452	0.08955	6.62598e-07	C	T	0.90681	0.00521357	0.0597778	0.9305
rs76260611	C	T	0.3948	-0.2907	0.06379	5.20895e-06	C	T	0.7759	0.00140098	0.0707435	0.9842
SNP	Exposure						Outcome
	Effect allele	Other allele	Effect allele frequency	Beta	Standard error (SE)	P value	Effect allele	Other allele	Effect allele frequency	Beta	Standard error (SE)	P value
Alcohol frequency
rs10827896	G	C	0.6123	0.255	0.04358	4.87495e-09	G	C	0.6316	0.0292229	0.0368767	0.4281
rs12814014	T	A	0.4806	0.2612	0.04625	1.61399e-08	T	A	0.4516	-0.00451016	0.0448505	0.9199
rs2040571	A	G	0.7952	0.4851	0.05325	8.29851e-20	A	G	0.2176	0.0601539	0.043663	0.1683
rs2525858	G	A	0.1789	-0.4026	0.05763	2.84512e-12	G	A	0.8456	-0.0009995	0.0460938	0.9827
rs34560882	A	C	0.5859	0.2456	0.04387	2.168e-08	A	C	0.4082	-0.000900405	0.0460496	0.9844
rs3803057	A	G	0.7204	0.3462	0.04839	8.32339e-13	A	G	0.3108	0.0657877	0.0375284	0.0796
SNP	Exposure						Outcome
	Effect allele	Other allele	Effect allele frequency	Beta	Standard error (SE)	P value	Effect allele	Other allele	Effect allele frequency	Beta	Standard error (SE)	P value
Fresh fruit intake
rs150651755	A	T	0.1409	0.107	0.02265	2.34401e-06	A	T	0.04737	-0.0193867	0.0989698	0.8447
rs2851475	T	G	0.02883	0.2193	0.04901	7.67308e-06	T	G	0.7041	0.00330546	0.0414242	0.9364
rs28801188	G	A	0.02609	0.2356	0.0484	1.136e-06	G	A	0.99389	-0.193097	0.261465	0.4602
rs6961870	G	A	0.142	-0.1032	0.02244	4.27396e-06	G	A	0.1572	0.0497421	0.0480432	0.3005
rs73217799	T	G	0.02806	-0.2714	0.05306	3.133e-07	T	G	0.98571	-0.306013	0.149391	0.04052
rs7324356	A	G	0.1817	-0.09325	0.02071	6.72001e-06	A	G	0.3296	0.0119286	0.0378746	0.7528
SNP	Exposure						Outcome
	Effect allele	Other allele	Effect allele frequency	Beta	Standard error (SE)	P value	Effect allele	Other allele	Effect allele frequency	Beta	Standard error (SE)	P value
Dried fruit intake
rs11220431	T	C	0.1268	0.2194	0.04019	4.78795e-08	T	C	0.7333	0.0176549	0.0401454	0.6601
rs117775533	T	G	0.3704	0.1264	0.02738	3.88302e-06	T	G	0.94806	-0.112435	0.0786612	0.1529
rs12775585	G	A	0.08646	0.1997	0.04462	7.64698e-06	G	A	0.95188	-0.151003	0.0814596	0.06378
rs183129907	G	T	0.1821	0.1764	0.03285	7.85308e-08	G	T	0.992072	0.542316	0.207071	0.008819
rs4144253	A	G	0.6041	-0.1149	0.02529	5.50503e-06	A	G	0.4929	0.0139029	0.0343423	0.6856
rs62000802	T	C	0.1695	0.1658	0.03384	9.619e-07	T	C	0.8556	0.0417599	0.0507186	0.4103
rs74391370	G	T	0.6066	0.1187	0.02628	6.31495e-06	G	T	0.97976	0.12443	0.124171	0.3163
rs75009291	A	G	0.1703	-0.1582	0.03484	5.62704e-06	A	G	0.96913	0.105805	0.0996621	0.2884
rs913655	T	C	0.06541	0.2361	0.05177	5.10105e-06	T	C	0.7165	0.0372866	0.0396405	0.3469
rs9571170	C	T	0.2194	0.1397	0.03067	5.26502e-06	C	T	0.3577	0.0178399	0.0390761	0.648
rs9877875	A	G	0.2293	-0.1386	0.03101	7.81196e-06	A	G	0.95338	-0.0440169	0.0817108	0.5901
SNP	Exposure						Outcome
	Effect allele	Other allele	Effect allele frequency	Beta	Standard error (SE)	P value	Effect allele	Other allele	Effect allele frequency	Beta	Standard error (SE)	P value
Raw vegetable intake
rs10238054	T	G	0.02034	-0.3557	0.07905	6.82307e-06	T	G	0.91129	0.0194887	0.062243	0.7542
rs138000650	C	A	0.1068	0.1969	0.04434	8.9619e-06	C	A	0.95871	-0.0898407	0.0946452	0.3425
rs7650873	A	G	0.1041	0.1602	0.03497	4.64601e-06	A	G	0.7869	-0.0237165	0.0433253	0.5841
SNP	Exposure						Outcome
	Effect allele	Other allele	Effect allele frequency	Beta	Standard error (SE)	P value	Effect allele	Other allele	Effect allele frequency	Beta	Standard error (SE)	P value
Cooked vegetable intake
rs10090654	A	G	0.04636	-0.2152	0.04815	7.81196e-06	A	G	0.92154	-0.253867	0.0928751	0.006268
rs10099630	G	A	0.04697	-0.2136	0.04782	7.92501e-06	G	A	0.94226	-0.166362	0.0941561	0.07725
rs10736012	C	T	0.9812	0.4364	0.09868	9.74294e-06	C	T	0.0226	0.0119286	0.115722	0.9179
rs117085445	A	C	0.03369	-0.2109	0.04642	5.546e-06	A	C	0.98576	0.0179603	0.147829	0.9033
rs2306481	C	G	0.03386	-0.219	0.04775	4.52898e-06	C	G	0.4533	0.0168571	0.0388674	0.6645
rs34513772	T	C	0.02967	-0.2277	0.05005	5.37898e-06	T	C	0.90598	0.0334534	0.0618018	0.5883
rs34555972	G	T	0.1121	-0.1481	0.03234	4.64804e-06	G	T	0.653	-0.0401818	0.0385373	0.2971
rs386658	T	C	0.1082	-0.1458	0.0321	5.52395e-06	T	C	0.8457	-0.0344014	0.0476587	0.4704
rs4439732	G	C	0.03316	-0.243	0.04709	2.45997e-07	G	C	0.3171	0.0825012	0.0373028	0.02699
rs56059112	A	G	0.1006	-0.1627	0.03264	6.21599e-07	A	G	0.406	0.0478373	0.0357614	0.181
rs57279831	T	C	0.0114	-0.4593	0.09831	2.98298e-06	T	C	0.8915	-0.111541	0.0564342	0.0481
rs59793325	G	A	0.03177	-0.2427	0.04894	7.08093e-07	G	A	0.94084	0.100926	0.073688	0.1708
rs661488	G	C	0.02961	-0.2389	0.04906	1.12499e-06	G	C	0.1982	0.0276152	0.0449631	0.5391
rs7315541	G	A	0.1115	-0.1471	0.0321	4.62104e-06	G	A	0.0007921	1.07841	0.817097	0.1869
rs7487484	C	T	0.6285	0.09575	0.02149	8.37992e-06	C	T	0.05686	0.175633	0.135982	0.1965
rs7893473	G	C	0.1619	0.1219	0.02652	4.34e-06	G	C	0.1316	0.0440169	0.0520677	0.3979
rs79438307	C	T	0.02628	-0.2792	0.06105	4.79303e-06	C	T	0.98955	-0.24059	0.171599	0.1609
rs8036381	T	G	0.03235	-0.2189	0.0472	3.54201e-06	T	G	0.2031	-0.0312843	0.043694	0.474
rs875767	C	T	0.02995	-0.2291	0.04839	2.18701e-06	C	T	0.994192	0.0636856	0.23091	0.7827
SNP	Exposure						Outcome
	Effect allele	Other allele	Effect allele frequency	Beta	Standard error (SE)	P value	Effect allele	Other allele	Effect allele frequency	Beta	Standard error (SE)	P value
Duration of vigorous activity
rs2245834	A	C	0.6665	0.1887	0.04083	3.81496e-06	A	C	0.05623	0.0852598	0.0749018	0.255
rs35167850	G	A	0.02043	0.7086	0.147	1.439e-06	G	A	0.8871	-0.0971267	0.0551416	0.07817
rs6676223	T	C	0.6959	0.2064	0.04552	5.78802e-06	T	C	0.7104	0.0285024	0.0389927	0.4648
rs7938839	G	T	0.0271	-0.6252	0.1326	2.41102e-06	G	T	0.93201	0.0388448	0.0694239	0.5758
SNP	Exposure						Outcome
	Effect allele	Other allele	Effect allele frequency	Beta	Standard error (SE)	P value	Effect allele	Other allele	Effect allele frequency	Beta	Standard error (SE)	P value
Duration of moderate activity
rs12501721	C	A	0.02419	0.4894	0.09768	5.44904e-07	C	A	0.8779	0.00964638	0.0529714	0.8555
rs2519889	G	C	0.1087	-0.2034	0.04598	9.71896e-06	G	C	0.4259	-0.0183677	0.0358893	0.6088
rs9389268	A	G	0.1314	0.191	0.04266	7.59399e-06	A	G	0.7014	0.00732678	0.0379478	0.8469
SNP	Exposure						Outcome
	Effect allele	Other allele	Effect allele frequency	Beta	Standard error (SE)	P value	Effect allele	Other allele	Effect allele frequency	Beta	Standard error (SE)	P value
Age of initiation
rs117031425	C	G	0.155	0.2202	0.04726	3.16301e-06	C	G	0.04261	0.0119286	0.0824021	0.8849
rs2741658	C	T	0.1473	0.2351	0.04897	1.57699e-06	C	T	0.7347	-0.0344014	0.0435718	0.4298
rs3740444	C	G	0.1473	-0.2261	0.04915	4.22202e-06	C	G	0.1709	-0.0484552	0.0491297	0.324
rs57880407	G	A	0.1495	-0.2538	0.0541	2.719e-06	G	A	0.91712	0.0947503	0.0656749	0.1491
SNP	Exposure						Outcome
	Effect allele	Other allele	Effect allele frequency	Beta	Standard error (SE)	P value	Effect allele	Other allele	Effect allele frequency	Beta	Standard error (SE)	P value
Number of sexual partner
rs10847528	T	A	0.8732	-0.1941	0.04225	4.36697e-06	T	A	0.861	0.0599623	0.0571759	0.2943
rs10944649	G	A	0.5846	-0.1269	0.02811	6.33097e-06	G	A	0.852	0.0374942	0.0491013	0.4451
rs559382	C	T	0.4778	0.1309	0.02856	4.59304e-06	C	T	0.8496	0.00290421	0.0580516	0.9601
rs72928575	G	T	0.5923	-0.1276	0.02833	6.69006e-06	G	T	0.98152	-0.0178399	0.129583	0.8905
rs748108	T	G	0.5346	-0.1292	0.02835	5.19003e-06	T	G	0.5995	-0.00399202	0.0532138	0.9402
SNP	Exposure						Outcome
	Effect allele	Other allele	Effect allele frequency	Beta	Standard error (SE)	P value	Effect allele	Other allele	Effect allele frequency	Beta	Standard error (SE)	P value
Insomnia
rs10139311	G	A	0.7428	0.0854	0.01897	6.73194e-06	G	A	0.8085	0.0994889	0.0444936	0.02535
rs12476016	C	T	0.1435	0.1209	0.02601	3.36597e-06	C	T	0.91167	0.0624075	0.0667476	0.3498
rs12675297	C	T	0.2363	0.09772	0.02208	9.62897e-06	C	T	0.8679	-0.0667236	0.0521226	0.2005
rs12885484	A	G	0.7428	0.0857	0.01897	6.26801e-06	A	G	0.98942	-0.0324672	0.172725	0.8509
rs1430221	C	T	0.1437	0.1184	0.02601	5.26199e-06	C	T	0.91936	-0.0704585	0.0645852	0.2753
rs1430224	C	T	0.1424	0.1232	0.02614	2.43103e-06	C	T	0.0126	0.382538	0.174549	0.02841
rs1604264	G	A	0.2616	0.09255	0.02062	7.17299e-06	G	A	0.846	-0.00995033	0.0476828	0.8347
rs17097376	T	C	0.7401	0.08692	0.01899	4.73598e-06	T	C	0.96626	0.126244	0.097045	0.1933
rs2217431	C	A	0.06031	0.204	0.04294	2.02698e-06	C	A	0.7679	-0.0440169	0.0417546	0.2918
rs2661766	G	A	0.03908	0.2166	0.04663	3.39102e-06	G	A	0.5252	-0.0411419	0.0362198	0.256
rs4757452	C	T	0.1806	-0.111	0.02415	4.35402e-06	C	T	0.1425	-0.0188771	0.0523299	0.7183
rs56121919	G	C	0.1409	-0.1188	0.02668	8.47305e-06	G	C	0.3398	0.0449734	0.0404658	0.2664
rs59891276	A	G	0.7429	0.08566	0.01897	6.30594e-06	A	G	0.91472	-0.119559	0.065132	0.06641
rs73874932	T	C	0.07774	0.157	0.03468	5.99694e-06	T	C	0.96914	-0.229523	0.102097	0.02457
rs76688748	A	G	0.8937	-0.1409	0.02952	1.83e-06	A	G	0.8434	0.0832729	0.0489655	0.08901
rs77203888	A	T	0.3443	0.0941	0.01952	1.438e-06	A	T	0.1223	-0.0419685	0.0552394	0.4474
rs77337601	A	G	0.2568	0.09249	0.02071	7.98197e-06	A	G	0.93592	-0.0276152	0.0721735	0.702
rs911604	C	A	0.9004	-0.1833	0.03728	8.81191e-07	C	A	0.6895	-0.0217615	0.0387908	0.5748
SNP	Exposure						Outcome
	Effect allele	Other allele	Effect allele frequency	Beta	Standard error (SE)	P value	Effect allele	Other allele	Effect allele frequency	Beta	Standard error (SE)	P value
Nap during day
rs11958786	G	A	0.7518	-0.0945	0.0197	1.61102e-06	G	A	0.94343	-0.0563803	0.077687	0.468
rs13006087	C	G	0.6276	0.08621	0.01732	6.48306e-07	C	G	0.92121	-0.0178399	0.0667612	0.7893
rs1323595	G	A	0.09062	-0.1369	0.02962	3.79498e-06	G	A	0.9381	0.0993784	0.0723208	0.1694
rs13246774	T	C	0.06799	-0.158	0.03394	3.22901e-06	T	C	0.07192	0.00498754	0.072694	0.9453
rs148859170	G	C	0.1026	0.1295	0.02877	6.76005e-06	G	C	0.005191	-0.210968	0.243309	0.3859
rs16882131	C	T	0.03008	0.2417	0.05248	4.13e-06	C	T	0.8432	0.0862117	0.048361	0.07464
rs2676633	A	G	0.6169	0.08001	0.01764	5.74103e-06	A	G	0.92464	0.0442654	0.0671237	0.5096
rs2714413	G	A	0.938	-0.1664	0.03711	7.28702e-06	G	A	0.9131	0.00752827	0.0633465	0.9054
rs35399987	G	A	0.09958	0.1237	0.02758	7.31998e-06	G	A	0.97328	0.0331432	0.108402	0.7598
rs369674603	C	T	0.6161	-0.07929	0.01724	4.24502e-06	C	T	0.8546	0.082621	0.0683732	0.2269
rs4742443	C	T	0.5708	0.07809	0.01754	8.52393e-06	C	T	0.2899	0.0178399	0.0489463	0.7155
rs58598600	G	A	0.7569	0.0961	0.01954	8.74098e-07	G	A	0.98202	0.0991576	0.132428	0.454
rs59540569	C	A	0.01062	0.4846	0.1092	9.05295e-06	C	A	0.7134	0.0471964	0.0386969	0.2226
rs6864039	A	G	0.7476	-0.09102	0.01952	3.13401e-06	A	G	0.8738	-0.0535408	0.05665	0.3446
SNP	Exposure						Outcome
	Effect allele	Other allele	Effect allele frequency	Beta	Standard error (SE)	P value	Effect allele	Other allele	Effect allele frequency	Beta	Standard error (SE)	P value
Daytime dozing
rs10018559	C	T	0.1161	0.1158	0.02464	2.61903e-06	C	T	0.5546	-0.0119286	0.058087	0.8362
rs11239628	G	T	0.6839	0.07612	0.01669	5.10999e-06	G	T	0.9444	-0.0168571	0.124558	0.8938
rs12573442	T	C	0.5563	-0.08073	0.01651	1.012e-06	T	C	0.8304	0.137195	0.0743359	0.06471
rs2073543	G	A	0.141	0.1036	0.0233	8.76193e-06	G	A	0.4921	-0.0683859	0.0598067	0.2528
rs2188874	G	T	0.7953	-0.08623	0.01937	8.51707e-06	G	T	0.6429	-0.0178399	0.0620077	0.77
rs2289343	A	G	0.8699	-0.1105	0.02446	6.18899e-06	A	G	0.8929	0.0538228	0.0983252	0.5841
rs28758886	C	T	0.4422	-0.07227	0.01549	3.08297e-06	C	T	0.7242	-0.127513	0.0650578	0.0493
rs289700	C	A	0.01329	0.412	0.08874	3.44302e-06	C	A	0.9623	-0.118672	0.173949	0.4961
rs2950620	G	A	0.4248	-0.08228	0.01635	4.81804e-07	G	A	0.0585	0.0227395	0.138891	0.8676
rs4320922	G	A	0.6147	-0.06909	0.01561	9.62498e-06	G	A	0.249	0.0256677	0.0638554	0.6849
rs4677186	T	C	0.04579	0.1788	0.03738	1.72699e-06	T	C	0.2877	-0.0717108	0.0641658	0.2641
rs4873529	A	G	0.1601	0.1104	0.02421	5.14897e-06	A	G	0.376	0.0620354	0.0621354	0.3168
rs62247519	C	T	0.07165	-0.1479	0.03163	2.90703e-06	C	T	0.5129	-0.0440169	0.057895	0.4482
rs76699028	A	T	0.2047	0.08733	0.01949	7.46793e-06	A	T	0.8879	0.045102	0.0891821	0.6136
rs7898407	G	A	0.3133	-0.07569	0.01692	7.65297e-06	G	A	0.9643	-0.0207825	0.167479	0.903
rs853268	G	A	0.4019	0.07074	0.01566	6.25201e-06	G	A	0.1558	0.0139029	0.0809091	0.8613

## Sheet: Data S6
Supplementary Data S6. Included SNPs for MR analysis in the East Asian replication dataset
SNP	Exposure						Outcome
	Effect allele	Other allele	Effect allele frequency	Beta	Standard error (SE)	P value	Effect allele	Other allele	Effect allele frequency	Beta	Standard error (SE)	P value
Ever smoking
rs117001019	T	C	0.1341	0.3981	0.0849	2.74897e-06	T	C	0.987647	0.102257	0.103018	0.320902
rs13203654	G	A	0.1158	-0.466	0.1043	7.96691e-06	G	A	0.942664	-0.0432278	0.0438048	0.323726
rs150428821	C	A	0.2822	0.3022	0.06766	7.942e-06	C	A	0.961142	-0.0109725	0.0541418	0.839399
rs6782948	C	A	0.1749	0.3984	0.08129	9.53806e-07	C	A	0.611713	-0.00977863	0.0210219	0.641815
rs7090827	C	T	0.2219	0.3169	0.07106	8.18408e-06	C	T	0.922681	-0.0126803	0.0415631	0.760302
rs71427406	C	T	0.16	-0.4452	0.08955	6.62598e-07	C	T	0.860087	0.00632089	0.0303213	0.834867
rs76260611	C	T	0.3948	-0.2907	0.06379	5.20895e-06	C	T	0.76115	0.0163741	0.026357	0.534441
SNP	Exposure						Outcome
	Effect allele	Other allele	Effect allele frequency	Beta	Standard error (SE)	P value	Effect allele	Other allele	Effect allele frequency	Beta	Standard error (SE)	P value
Alcohol frequency
rs10827896	G	C	0.6123	0.255	0.04358	4.87495e-09	G	C	0.588502	-0.00896654	0.0210173	0.669652
rs2040571	A	G	0.7952	0.4851	0.05325	8.29851e-20	A	G	0.21618	-0.00132152	0.0248949	0.957665
rs2525858	G	A	0.1789	-0.4026	0.05763	2.84512e-12	G	A	0.77524	-0.00423923	0.0262685	0.871794
rs3803057	A	G	0.7204	0.3462	0.04839	8.32339e-13	A	G	0.353298	-0.00107191	0.0213561	0.959969
SNP	Exposure						Outcome
	Effect allele	Other allele	Effect allele frequency	Beta	Standard error (SE)	P value	Effect allele	Other allele	Effect allele frequency	Beta	Standard error (SE)	P value
Fresh fruit intake
rs150651755	A	T	0.1409	0.107	0.02265	2.34401e-06	A	T	0.110821	-0.0185146	0.0334996	0.580481
rs2851475	T	G	0.02883	0.2193	0.04901	7.67308e-06	T	G	0.675377	-0.00556316	0.021895	0.799431
rs6961870	G	A	0.142	-0.1032	0.02244	4.27396e-06	G	A	0.219895	0.0181159	0.0245708	0.460945
rs73217799	T	G	0.02806	-0.2714	0.05306	3.133e-07	T	G	0.958793	0.0118722	0.0522773	0.820345
rs7324356	A	G	0.1817	-0.09325	0.02071	6.72001e-06	A	G	0.238603	-0.0322068	0.0239811	0.179269
SNP	Exposure						Outcome
	Effect allele	Other allele	Effect allele frequency	Beta	Standard error (SE)	P value	Effect allele	Other allele	Effect allele frequency	Beta	Standard error (SE)	P value
Dried fruit intake
rs11220431	T	C	0.1268	0.2194	0.04019	4.78795e-08	T	C	0.729581	0.00164803	0.0231109	0.943151
rs117775533	T	G	0.3704	0.1264	0.02738	3.88302e-06	T	G	0.974177	-0.190107	0.064593	0.00324893
rs12775585	G	A	0.08646	0.1997	0.04462	7.64698e-06	G	A	0.944546	0.0425048	0.0461815	0.357372
rs4144253	A	G	0.6041	-0.1149	0.02529	5.50503e-06	A	G	0.535311	0.0135349	0.0205461	0.510053
rs62000802	T	C	0.1695	0.1658	0.03384	9.619e-07	T	C	0.775322	-0.0295239	0.0260346	0.256784
rs75009291	A	G	0.1703	-0.1582	0.03484	5.62704e-06	A	G	0.963557	0.0624113	0.0553978	0.259911
rs913655	T	C	0.06541	0.2361	0.05177	5.10105e-06	T	C	0.631682	-0.0315959	0.0212946	0.137875
rs9571170	C	T	0.2194	0.1397	0.03067	5.26502e-06	C	T	0.336878	0.0407373	0.0218451	0.0622057
rs9877875	A	G	0.2293	-0.1386	0.03101	7.81196e-06	A	G	0.984498	-0.240824	0.0820105	0.00331933
SNP	Exposure						Outcome
	Effect allele	Other allele	Effect allele frequency	Beta	Standard error (SE)	P value	Effect allele	Other allele	Effect allele frequency	Beta	Standard error (SE)	P value
Raw vegetable intake
rs10238054	T	G	0.02034	-0.3557	0.07905	6.82307e-06	T	G	0.863739	-0.0255301	0.0317632	0.421533
rs138000650	C	A	0.1068	0.1969	0.04434	8.9619e-06	C	A	0.875949	0.0147433	0.0342165	0.666553
rs7650873	A	G	0.1041	0.1602	0.03497	4.64601e-06	A	G	0.799612	0.0116749	0.0257563	0.650344
SNP	Exposure						Outcome
	Effect allele	Other allele	Effect allele frequency	Beta	Standard error (SE)	P value	Effect allele	Other allele	Effect allele frequency	Beta	Standard error (SE)	P value
Cooked vegetable intake
rs10090654	A	G	0.04636	-0.2152	0.04815	7.81196e-06	A	G	0.831539	0.0136958	0.0272724	0.615537
rs10099630	G	A	0.04697	-0.2136	0.04782	7.92501e-06	G	A	0.895722	0.00545497	0.0333538	0.870087
rs10736012	C	T	0.9812	0.4364	0.09868	9.74294e-06	C	T	0.073546	-0.0337694	0.0406556	0.406188
rs117085445	A	C	0.03369	-0.2109	0.04642	5.546e-06	A	C	0.975793	-0.0257623	0.066898	0.700164
rs2306481	C	G	0.03386	-0.219	0.04775	4.52898e-06	C	G	0.420049	-0.0050719	0.0213669	0.812369
rs34513772	T	C	0.02967	-0.2277	0.05005	5.37898e-06	T	C	0.814708	0.0104159	0.0273814	0.703647
rs34555972	G	T	0.1121	-0.1481	0.03234	4.64804e-06	G	T	0.551944	-0.0215832	0.0207024	0.297157
rs386658	T	C	0.1082	-0.1458	0.0321	5.52395e-06	T	C	0.892919	-0.0234246	0.0331596	0.479927
rs4439732	G	C	0.03316	-0.243	0.04709	2.45997e-07	G	C	0.308664	0.0476306	0.022119	0.0312889
rs56059112	A	G	0.1006	-0.1627	0.03264	6.21599e-07	A	G	0.512335	-0.0211231	0.0204932	0.302666
rs57279831	T	C	0.0114	-0.4593	0.09831	2.98298e-06	T	C	0.928109	0.0290932	0.0393712	0.45994
rs59793325	G	A	0.03177	-0.2427	0.04894	7.08093e-07	G	A	0.94655	0.00117356	0.0457136	0.979519
rs661488	G	C	0.02961	-0.2389	0.04906	1.12499e-06	G	C	0.151418	0.00841538	0.0286611	0.769051
rs7315541	G	A	0.1115	-0.1471	0.0321	4.62104e-06	G	A	0.059776	0.0478484	0.0468679	0.307292
rs7487484	C	T	0.6285	0.09575	0.02149	8.37992e-06	C	T	0.144283	0.0145092	0.0305179	0.634479
rs7893473	G	C	0.1619	0.1219	0.02652	4.34e-06	G	C	0.0919208	-0.0388901	0.0360098	0.280148
rs79438307	C	T	0.02628	-0.2792	0.06105	4.79303e-06	C	T	0.942891	-0.0667506	0.0445545	0.134087
rs8036381	T	G	0.03235	-0.2189	0.0472	3.54201e-06	T	G	0.203702	-0.00242134	0.0253939	0.924036
rs875767	C	T	0.02995	-0.2291	0.04839	2.18701e-06	C	T	0.992331	-0.0382528	0.118027	0.745861
SNP	Exposure						Outcome
	Effect allele	Other allele	Effect allele frequency	Beta	Standard error (SE)	P value	Effect allele	Other allele	Effect allele frequency	Beta	Standard error (SE)	P value
Duration of vigorous activity
rs2245834	A	C	0.6665	0.1887	0.04083	3.81496e-06	A	C	0.053713	0.0283954	0.0459503	0.536602
rs35167850	G	A	0.02043	0.7086	0.147	1.439e-06	G	A	0.922262	-0.0566903	0.038884	0.144859
rs6676223	T	C	0.6959	0.2064	0.04552	5.78802e-06	T	C	0.597726	-0.02185	0.0208063	0.293645
rs7938839	G	T	0.0271	-0.6252	0.1326	2.41102e-06	G	T	0.911669	-0.0102723	0.0365977	0.778956
SNP	Exposure						Outcome
	Effect allele	Other allele	Effect allele frequency	Beta	Standard error (SE)	P value	Effect allele	Other allele	Effect allele frequency	Beta	Standard error (SE)	P value
Duration of moderate activity
rs12501721	C	A	0.02419	0.4894	0.09768	5.44904e-07	C	A	0.933073	0.00980411	0.0412431	0.812102
rs2519889	G	C	0.1087	-0.2034	0.04598	9.71896e-06	G	C	0.383951	0.0143478	0.0212444	0.499442
rs9389268	A	G	0.1314	0.191	0.04266	7.59399e-06	A	G	0.653345	-0.0201176	0.0214858	0.349108
SNP	Exposure						Outcome
	Effect allele	Other allele	Effect allele frequency	Beta	Standard error (SE)	P value	Effect allele	Other allele	Effect allele frequency	Beta	Standard error (SE)	P value
Age of initiation
rs117031425	C	G	0.155	0.2202	0.04726	3.16301e-06	C	G	0.0260162	-0.0875489	0.0654798	0.18121
rs2741658	C	T	0.1473	0.2351	0.04897	1.57699e-06	C	T	0.657647	-0.0259071	0.021613	0.230652
rs3740444	C	G	0.1473	-0.2261	0.04915	4.22202e-06	C	G	0.197674	0.00640402	0.0268399	0.811415
rs57880407	G	A	0.1495	-0.2538	0.0541	2.719e-06	G	A	0.83344	-0.0339389	0.0282374	0.229396
SNP	Exposure						Outcome
	Effect allele	Other allele	Effect allele frequency	Beta	Standard error (SE)	P value	Effect allele	Other allele	Effect allele frequency	Beta	Standard error (SE)	P value
Number of sexual partner
rs10847528	T	A	0.8732	-0.1941	0.04225	4.36697e-06	T	A	0.849211	0.0039757	0.0309351	0.89774
rs10944649	G	A	0.5846	-0.1269	0.02811	6.33097e-06	G	A	0.859134	0.0262411	0.0300098	0.381891
rs559382	C	T	0.4778	0.1309	0.02856	4.59304e-06	C	T	0.722612	0.0189186	0.0235008	0.420809
rs72928575	G	T	0.5923	-0.1276	0.02833	6.69006e-06	G	T	0.986096	0.148639	0.0987788	0.132384
rs748108	T	G	0.5346	-0.1292	0.02835	5.19003e-06	T	G	0.616436	-0.0272418	0.0209846	0.194225
SNP	Exposure						Outcome
	Effect allele	Other allele	Effect allele frequency	Beta	Standard error (SE)	P value	Effect allele	Other allele	Effect allele frequency	Beta	Standard error (SE)	P value
Insomnia
rs10139311	G	A	0.7428	0.0854	0.01897	6.73194e-06	G	A	0.763712	-0.0485082	0.0243299	0.0461775
rs12476016	C	T	0.1435	0.1209	0.02601	3.36597e-06	C	T	0.92649	-0.0368026	0.039045	0.345902
rs12675297	C	T	0.2363	0.09772	0.02208	9.62897e-06	C	T	0.817383	-0.0158457	0.0265008	0.549885
rs1430221	C	T	0.1437	0.1184	0.02601	5.26199e-06	C	T	0.89649	-0.01104	0.0346136	0.749763
rs1430224	C	T	0.1424	0.1232	0.02614	2.43103e-06	C	T	0.021113	-0.0279565	0.0734597	0.703523
rs17097376	T	C	0.7401	0.08692	0.01899	4.73598e-06	T	C	0.902737	-0.0295653	0.0362838	0.415166
rs2217431	C	A	0.06031	0.204	0.04294	2.02698e-06	C	A	0.768772	0.019394	0.024326	0.425304
rs2661766	G	A	0.03908	0.2166	0.04663	3.39102e-06	G	A	0.528952	0.00656697	0.0207676	0.751841
rs4757452	C	T	0.1806	-0.111	0.02415	4.35402e-06	C	T	0.189049	-0.00578847	0.0265805	0.827607
rs56121919	G	C	0.1409	-0.1188	0.02668	8.47305e-06	G	C	0.468151	-0.00973543	0.0205258	0.635286
rs59891276	A	G	0.7429	0.08566	0.01897	6.30594e-06	A	G	0.884158	0.055653	0.0320596	0.0825772
rs73874932	T	C	0.07774	0.157	0.03468	5.99694e-06	T	C	0.979239	-0.0286286	0.0721854	0.691664
rs76688748	A	G	0.8937	-0.1409	0.02952	1.83e-06	A	G	0.860308	0.0247057	0.0300493	0.41098
rs77203888	A	T	0.3443	0.0941	0.01952	1.438e-06	A	T	0.145014	0.00633819	0.0303036	0.834326
rs77337601	A	G	0.2568	0.09249	0.02071	7.98197e-06	A	G	0.91345	-0.0104151	0.0415336	0.801997
rs911604	C	A	0.9004	-0.1833	0.03728	8.81191e-07	C	A	0.468543	0.0135441	0.021084	0.520623
SNP	Exposure						Outcome
	Effect allele	Other allele	Effect allele frequency	Beta	Standard error (SE)	P value	Effect allele	Other allele	Effect allele frequency	Beta	Standard error (SE)	P value
Nap during day
rs11958786	G	A	0.7518	-0.0945	0.0197	1.61102e-06	G	A	0.944032	-0.0720495	0.0448706	0.108336
rs13006087	C	G	0.6276	0.08621	0.01732	6.48306e-07	C	G	0.943657	-0.038287	0.0452541	0.397527
rs1323595	G	A	0.09062	-0.1369	0.02962	3.79498e-06	G	A	0.947365	0.125354	0.0459804	0.0064059
rs13246774	T	C	0.06799	-0.158	0.03394	3.22901e-06	T	C	0.118108	-0.0451505	0.031817	0.155879
rs16882131	C	T	0.03008	0.2417	0.05248	4.13e-06	C	T	0.804315	0.0171513	0.0259619	0.508848
rs2676633	A	G	0.6169	0.08001	0.01764	5.74103e-06	A	G	0.897437	0.0204601	0.034273	0.550524
rs2714413	G	A	0.938	-0.1664	0.03711	7.28702e-06	G	A	0.920487	0.0413498	0.0390594	0.289765
rs35399987	G	A	0.09958	0.1237	0.02758	7.31998e-06	G	A	0.976613	0.00050883	0.0683268	0.994058
rs369674603	C	T	0.6161	-0.07929	0.01724	4.24502e-06	C	T	0.83056	-0.00708999	0.0272154	0.794467
rs4742443	C	T	0.5708	0.07809	0.01754	8.52393e-06	C	T	0.325717	-0.0305543	0.0231886	0.187623
rs58598600	G	A	0.7569	0.0961	0.01954	8.74098e-07	G	A	0.9561	0.0273772	0.0573128	0.632878
rs59540569	C	A	0.01062	0.4846	0.1092	9.05295e-06	C	A	0.760893	-0.013476	0.0238945	0.572768
rs6864039	A	G	0.7476	-0.09102	0.01952	3.13401e-06	A	G	0.805715	0.0142645	0.0259832	0.583011
SNP	Exposure						Outcome
	Effect allele	Other allele	Effect allele frequency	Beta	Standard error (SE)	P value	Effect allele	Other allele	Effect allele frequency	Beta	Standard error (SE)	P value
Daytime dozing
rs10018559	C	T	0.1161	0.1158	0.02464	2.61903e-06	C	T	0.52198	-0.0128185	0.0204329	0.530432
rs11239628	G	T	0.6839	0.07612	0.01669	5.10999e-06	G	T	0.929476	-0.1107	0.0413637	0.00744492
rs12573442	T	C	0.5563	-0.08073	0.01651	1.012e-06	T	C	0.79742	-0.0232558	0.0254772	0.361342
rs2073543	G	A	0.141	0.1036	0.0233	8.76193e-06	G	A	0.517902	-0.0476803	0.0206632	0.0210271
rs2188874	G	T	0.7953	-0.08623	0.01937	8.51707e-06	G	T	0.729036	-0.0184201	0.022888	0.420941
rs2289343	A	G	0.8699	-0.1105	0.02446	6.18899e-06	A	G	0.825555	-0.0189035	0.0268515	0.481432
rs28758886	C	T	0.4422	-0.07227	0.01549	3.08297e-06	C	T	0.773604	-0.0260055	0.0243639	0.285802
rs289700	C	A	0.01329	0.412	0.08874	3.44302e-06	C	A	0.990371	0.0301719	0.105049	0.773947
rs2950620	G	A	0.4248	-0.08228	0.01635	4.81804e-07	G	A	0.017277	-0.114273	0.0761536	0.133469
rs4320922	G	A	0.6147	-0.06909	0.01561	9.62498e-06	G	A	0.255472	-0.00817537	0.0232927	0.7256
rs4677186	T	C	0.04579	0.1788	0.03738	1.72699e-06	T	C	0.278408	-0.0173799	0.023451	0.458624
rs4873529	A	G	0.1601	0.1104	0.02421	5.14897e-06	A	G	0.354571	-0.0250742	0.021699	0.247866
rs62247519	C	T	0.07165	-0.1479	0.03163	2.90703e-06	C	T	0.495593	-0.0339377	0.0205485	0.0986189
rs76699028	A	T	0.2047	0.08733	0.01949	7.46793e-06	A	T	0.0685776	0.040027	0.0404313	0.322174
rs7898407	G	A	0.3133	-0.07569	0.01692	7.65297e-06	G	A	0.983599	0.0949325	0.0798099	0.23425
rs853268	G	A	0.4019	0.07074	0.01566	6.25201e-06	G	A	0.120028	0.0136347	0.0318171	0.668264
